# Supplementary material for: Accelerated growth increases the somatic epimutation rate in trees
Source: Nat Commun. 2025 Oct 27;16:9483. doi: 10.1038/s41467-025-65404-9 (PMC12559280; doi:10.1038/s41467-025-65404-9)
Supplement: Supplementary file 6 — Supplementary Data 4 [file 41467_2025_65404_MOESM6_ESM.xlsx]

## Sheet: AlphaBetainput_nodelist_tree109
filename,node,Branchpoint_date,meth
-,15_0,0,N
-,20_0,19,N
./methylome_FCHYWH5DSXY_L2_BEEzpxnH000641-26.txt,109-N1-36.6-sample2,111,Y
-,24_0,41,N
-,31_5,77,N
./methylome_FCHYWH5DSXY_L3_BEEzpxnH000648-40.txt,109-N21-32A,82,Y
-,35_0,107,N
./methylome_FCHYWH5DSXY_L2_BEEzpxnH000646-32.txt,109-N21-35.3A-sample1,130,Y
-,32_0,82,N
./methylome_FCHYWH5DSXY_L2_BEEzpxnH000643-28.txt,109-N22-33A,88,Y
-,31_4,74,N
./methylome_FCHYWH5DSXY_L2_BEEzpxnH000647-36.txt,109-S-31.8-A,76,Y
-,32_3,81,N
-,33_6A,84,N
./methylome_FCHYWH5DSXY_L3_BEEzpxnH000651-45.txt,109-S35.6-A1,106,Y
-,35_5A2,103,N
./methylome_FCHYWHYDSXY_L4_BEEzpxnH000664-60.txt,109-S35.7-A21,105,Y

## Sheet: AlphaBetainput_edgelist_tree109
from	to	Stem
15_0	20_0	109N
20_0	109-N1-36.6-sample2	109N
20_0	24_0	109N
24_0	31_5	109N
31_5	109-N21-32A	109N
31_5	35_0	109N
35_0	109-N21-35.3A-sample1	109N
24_0	32_0	109N
32_0	109-N22-33A	109N
15_0	31_4	109S
31_4	109-S-31.8-A	109S
31_4	32_3	109S
32_3	33_6A	109S
33_6A	109-S35.6-A1	109S
33_6A	35_5A2	109S
35_5A2	109-S35.7-A21	109S

## Sheet: AlphaBetainput_nodelist_tree171
filename,node,Branchpoint_date,meth
-,17_2,0,N
-,20_4,15,N
-,37_6,105,N
./methylome_FCHYWH5DSXY_L2_BEEzpxnH000635-16.txt,171-W1.2-38-sample1,110,Y
./methylome_FCHTMVTDSXY_L4_BEElpmMAAWCAA-18.txt,171-W1.2A-38,110,Y
-,25_0AW,37,N
./methylome_FCHYWH5DSXY_L2_BEEzpxnH000636-18.txt,171-AW-25.3,40,Y
./methylome_FCHTMVTDSXY_L4_BEElpmMAAWAAA-13.txt,171-WA1-25.3,40,Y
-,23_6,32,N
-,28_3,54,N
-,28_9,58,N
-,35_6,99,N
./methylome_FCHYWHYDSXY_L4_BEEzpxnH000666-62.txt,171-O1-A-36.0,100,Y
-,36_6,102,N
-,37_5A,108,N
./methylome_FCHYWH5DSXY_L2_BEEzpxnH000634-9.txt,171-O1.1A-38.5,117,Y
./methylome_FCHYWH5DSXY_L2_BEEzpxnH000639-21.txt,171-O1.1A-39.4,120,Y
./methylome_FCHYWHYDSXY_L4_BEEzpxnH000660-56.txt,171-O1.1-A1-37.8,111,Y
-,30_5A,69,N
./methylome_FCHYWHYDSXY_L4_BEEzpxnH000658-54.txt,171-O1A1-30.6,121,Y
./methylome_FCHYWH5DSXY_L2_BEEzpxnH000637-19.txt,171-O1.1-A-38.5,117,Y

## Sheet: AlphaBetainput_edgelist_tree171
from	to	Stem
17_2	20_4	171W
20_4	37_6	171W
37_6	171-W1.2-38-sample1	171W
37_6	171-W1.2A-38	171W
20_4	25_0AW	171W
25_0AW	171-AW-25.3	171W
25_0AW	171-WA1-25.3	171W
17_2	23_6	171O
23_6	28_3	171O
28_3	28_9	171O
28_9	35_6	171O
35_6	171-O1-A-36.0	171O
28_9	36_6	171O
36_6	37_5A	171O
37_5A	171-O1.1A-38.5	171O
37_5A	171-O1.1A-39.4	171O
37_5A	171-O1.1-A1-37.8	171O
28_3	30_5A	171O
30_5A	171-O1A1-30.6	171O
37_5A	171-O1.1-A-38.5	171O
