# Supplementary material for: Accelerated growth increases the somatic epimutation rate in trees
Source: Nat Commun. 2025 Oct 27;16:9483. doi: 10.1038/s41467-025-65404-9 (PMC12559280; doi:10.1038/s41467-025-65404-9)
Supplement: Supplementary file 7 — Supplementary Data 5 [file 41467_2025_65404_MOESM7_ESM.xlsx]

## Sheet: Figure 2b
estimate	group1	group2	n1	n2	test statistic	p value	lower bounds of confidence interval	upper bounds of confidence interval	method	alternative
0.000323745	moderately thinned	mixed	6	4	15	0.3048	-0.00036411	Inf	Wilcoxon	greater
0.000783375	heavily thinned	mixed	5	4	15	0.1429	-0.00016654	Inf	Wilcoxon	greater
0.00034439	heavily thinned	moderately thinned	5	6	26	0.02597	5.78e-05	Inf	Wilcoxon	greater
wilcox.test(subset2$CG_methylation_level_divergence, subset1$CG_methylation_level_divergence, alternative = "greater", conf.int = TRUE)
Wilcoxon rank sum exact test
data: subset2$CG_methylation_level_divergence and subset1$CG_methylation_level_divergence
W = 15, p-value = 0.3048
alternative hypothesis: true location shift is greater than 0
95 percent confidence interval:
-0.00036411 Inf
sample estimates:
difference in location
0.000323745
wilcox.test(subset3$CG_methylation_level_divergence, subset1$CG_methylation_level_divergence, alternative = "greater", conf.int = TRUE)
Wilcoxon rank sum exact test
data: subset3$CG_methylation_level_divergence and subset1$CG_methylation_level_divergence
W = 15, p-value = 0.1429
alternative hypothesis: true location shift is greater than 0
95 percent confidence interval:
-0.00016654 Inf
sample estimates:
difference in location
0.000783375
wilcox.test(subset3$CG_methylation_level_divergence, subset2$CG_methylation_level_divergence, alternative = "greater", conf.int = TRUE)
Wilcoxon rank sum exact test
data: subset3$CG_methylation_level_divergence and subset2$CG_methylation_level_divergence
W = 26, p-value = 0.02597
alternative hypothesis: true location shift is greater than 0
95 percent confidence interval:
5.78e-05 Inf
sample estimates:
difference in location
0.00034439

## Sheet: Figure 2c
estimate	group1	group2	n1	n2	test statistic	p value	lower bounds of confidence interval	upper bounds of confidence interval	method	alternative
0.000487045	moderately thinned	mixed	6	4	18	0.1286	-0.0009522	Inf	Wilcoxon	greater
0.000528745	heavily thinned	mixed	5	4	16	0.09524	-0.00077187	Inf	Wilcoxon	greater
9.5445e-05	heavily thinned	moderately thinned	5	6	16	0.4654	-0.00052222	Inf	Wilcoxon	greater
wilcox.test(subset_data2$CHG_methylation_level_divergence, subset_data1$CHG_methylation_level_divergence, alternative = "greater", conf.int = TRUE)
Wilcoxon rank sum exact test
data: subset_data2$CHG_methylation_level_divergence and subset_data1$CHG_methylation_level_divergence
W = 18, p-value = 0.1286
alternative hypothesis: true location shift is greater than 0
95 percent confidence interval:
-0.0009522 Inf
sample estimates:
difference in location
0.000487045
wilcox.test(subset_data3$CHG_methylation_level_divergence, subset_data1$CHG_methylation_level_divergence, alternative = "greater", conf.int = TRUE)
Wilcoxon rank sum exact test
data: subset_data3$CHG_methylation_level_divergence and subset_data1$CHG_methylation_level_divergence
W = 16, p-value = 0.09524
alternative hypothesis: true location shift is greater than 0
95 percent confidence interval:
-0.00077187 Inf
sample estimates:
difference in location
0.000528745
wilcox.test(subset_data3$CHG_methylation_level_divergence, subset_data2$CHG_methylation_level_divergence, alternative = "greater", conf.int = TRUE)
Wilcoxon rank sum exact test
data: subset_data3$CHG_methylation_level_divergence and subset_data2$CHG_methylation_level_divergence
W = 16, p-value = 0.4654
alternative hypothesis: true location shift is greater than 0
95 percent confidence interval:
-0.00052222 Inf
sample estimates:
difference in location
9.5445e-05

## Sheet: Figure 4a
estimate	group1	group2	n1	n2	test statistic	p value	lower bounds of confidence interval	upper bounds of confidence interval	method	alternative
-0.00461261	global_171	global_109	10	7	30	0.6691	-0.0295175	0.0120448	Wilcoxon	two.sided
0.0155935	gbM_171	gbM_109	10	7	60	0.01357	0.00463646	0.0213675	Wilcoxon	two.sided
wilcox.test(global_171, global_109, alternative = "two.sided", conf.int = TRUE)
Wilcoxon rank sum exact test
data: global_171 and global_109
W = 30, p-value = 0.6691
alternative hypothesis: true location shift is not equal to 0
95 percent confidence interval:
-0.02951748 0.01204480
sample estimates:
difference in location
-0.00461261
wilcox.test(gbM_171, gbM_109, alternative = "two.sided", conf.int = TRUE)
Wilcoxon rank sum exact test
data: gbM_171 and gbM_109
W = 60, p-value = 0.01357
alternative hypothesis: true location shift is not equal to 0
95 percent confidence interval:
0.004636464 0.021367461
sample estimates:
difference in location
0.0155935

## Sheet: Figure 4b
	Global_gain	Global_loss	Region_gain	Region_loss	gbM_gain	gbM_loss
t.stat	1.51096	1.44145	2.06764	2.05439	3.72437	3.18815
diff	8.47065e-07	1.12513e-06	1.79887e-06	2.4919e-06	6.75861e-06	2.9957e-06
SE.pooled	7.92392e-07	1.10309e-06	1.19921e-06	1.67162e-06	2.52017e-06	1.31683e-06
pvalues	0.0689052	0.0782144	0.0230845	0.0237576	0.000273072	0.00128296
comPAIR<-function(sample1, sample2, N1, N2)
{
# alpha
s1alpha<-sample1$boot.base$alpha
s2alpha<-sample2$boot.base$alpha
s1SEalpha<-sample1$standard.errors[1,1]
s2SEalpha<-sample2$standard.errors[1,1]
# beta
s1beta<-sample1$boot.base$beta
s2beta<-sample2$boot.base$beta
s1SEbeta<-sample1$standard.errors[2,1]
s2SEbeta<-sample2$standard.errors[2,1]
talpha<-(s1alpha - s2alpha)/sqrt(s1SEalpha^2 + s2SEalpha^2)
tbeta<-(s1beta - s2beta)/sqrt(s1SEbeta^2 + s2SEbeta^2)
dfalpha<-((s1SEalpha^2 + s2SEalpha^2)^2)/ (s1SEalpha^4/(N1 -1) + s2SEalpha^4/(N2 -1))
dfbeta<-((s1SEbeta^2 + s2SEbeta^2)^2)/ (s1SEbeta^4/(N1 -1) + s2SEbeta^4/(N2 -1))
palpha<-pt(abs(talpha), df=dfalpha, lower.tail = FALSE, log.p = FALSE)
pbeta<-pt(abs(tbeta), df=dfbeta, lower.tail = FALSE, log.p = FALSE)
output<-c(talpha, tbeta)
names(output)<-c("t.alpha", "t.beta")
output2<-c(s1alpha - s2alpha, s1beta - s2beta)
names(output2)<-c("diff.alpha", "diff.beta")
output3<-c(s1SEalpha + s2SEalpha, s1SEbeta + s2SEbeta)
names(output3)<-c("SE.pooled.alpha", "SE.pooled.beta")
output4<-c(palpha, pbeta)
names(output4)<-c("pvalue.alpha", "pvalue.beta")
outall<-list(output, output2, output3, output4)
names(outall)<-c("t.stat", "diff", "SE.pooled", "pvalues")
outall
}

## Sheet: SI-Figure 1
estimate	tree growth parameters	figure	group1	group2	n1	n2	test statistic	p value	lower bounds of confidence interval	upper bounds of confidence interval	method	alternative	p value bonferroni adjusted
-3.6178	growth rate	Figure S1A	unthinned	moderately thinned	138	70	2494	1.2e-08	-4.82488	-2.44082	Wilcoxon	two.sided	4e-08
-7.72607	growth rate	Figure S1A	unthinned	heavily thinned	138	40	424.5	0	-9.07776	-6.30851	Wilcoxon	two.sided	0
-4.04925	growth rate	Figure S1A	moderately thinned	heavily thinned	70	40	692	1.1e-05	-5.68665	-2.4669	Wilcoxon	two.sided	3.3e-05
-99	dbh	Figure S1B	unthinned	moderately thinned	138	70	2494	1.2e-08	-131	-66.0001	Wilcoxon	two.sided	4e-08
-190	dbh	Figure S1B	unthinned	heavily thinned	138	40	424.5	0	-226	-155	Wilcoxon	two.sided	0
-91	dbh	Figure S1B	moderately thinned	heavily thinned	70	40	692	1.1e-05	-130	-54.9999	Wilcoxon	two.sided	3.3e-05
-3.50005	tree height	Figure S1C	unthinned	moderately thinned	38	30	112.5	1.7e-08	-4.60002	-2.59997	Wilcoxon	two.sided	5e-08
-4.70003	tree height	Figure S1C	unthinned	heavily thinned	38	29	38	0	-5.79995	-3.69995	Wilcoxon	two.sided	0
-1.10003	tree height	Figure S1C	moderately thinned	heavily thinned	30	29	213	0.000779	-1.80002	-0.499974	Wilcoxon	two.sided	0.002
-8.36849	crown projection area	Figure S1D	unthinned	moderately thinned	145	103	5170.5	3.7e-05	-12.3857	-4.59068	Wilcoxon	two.sided	0.000111
-17.314	crown projection area	Figure S1D	unthinned	heavily thinned	145	74	2482	0	-22.3171	-12.2365	Wilcoxon	two.sided	0
-8.43581	crown projection area	Figure S1D	moderately thinned	heavily thinned	103	74	2893	0.006	-14.3768	-2.47792	Wilcoxon	two.sided	0.019
