# Supplementary material for: Accelerated growth increases the somatic epimutation rate in trees
Source: Nat Commun. 2025 Oct 27;16:9483. doi: 10.1038/s41467-025-65404-9 (PMC12559280; doi:10.1038/s41467-025-65404-9)
Supplement: Supplementary file 10 — Source Data [file 41467_2025_65404_MOESM10_ESM.xlsx]

## Sheet: Figure 1c
thinning_level	tree_id	year	dbh_mm	height_m	crown_area_m2
a	a_1	1904	150	NA	NA
a	a_1	1909	153	NA	NA
a	a_1	1924	158	NA	NA
a	a_1	1929	158	NA	NA
a	a_1	1935	159	NA	NA
a	a_1	1950	162	NA	NA
a	a_2	1904	209	NA	48.8478
a	a_2	1909	220	NA	48.8478
a	a_2	1924	251	NA	48.8478
a	a_2	1929	263	NA	48.8478
a	a_2	1935	271	NA	48.8478
a	a_2	1950	291	NA	48.8478
a	a_2	1958	302	NA	48.8478
a	a_2	1968	328	NA	48.8478
a	a_2	1977	361	NA	48.8478
a	a_2	1980	374	28.5	48.8478
a	a_2	1990	413	NA	48.8478
a	a_2	2000	447	26.4	48.8478
a	a_2	2010	470	NA	48.8478
a	a_2	2020	484	NA	48.8478
a	a_3	1904	208	NA	56.7961
a	a_3	1909	218	NA	56.7961
a	a_3	1924	240	NA	56.7961
a	a_3	1929	248	NA	56.7961
a	a_3	1935	258	29	56.7961
a	a_3	1950	276	NA	56.7961
a	a_3	1958	279	NA	56.7961
a	a_3	1968	288	NA	56.7961
a	a_3	1977	307	NA	56.7961
a	a_3	1980	316	27	56.7961
a	a_3	1990	345	NA	56.7961
a	a_3	2000	376	22.8	56.7961
a	a_3	2010	405	NA	56.7961
a	a_3	2020	424	NA	56.7961
a	a_4	1904	273	25.8	29.6881
a	a_4	1909	285	NA	29.6881
a	a_4	1924	326	NA	29.6881
a	a_4	1929	347	NA	29.6881
a	a_4	1935	363	29.5	29.6881
a	a_4	1950	390	NA	29.6881
a	a_4	1958	407	NA	29.6881
a	a_4	1968	428	NA	29.6881
a	a_4	1977	447	NA	29.6881
a	a_4	1980	454	30.4	29.6881
a	a_4	1990	464	NA	29.6881
a	a_4	2000	473	29.3	29.6881
a	a_4	2010	487	NA	29.6881
a	a_4	2020	500	NA	29.6881
a	a_5	1904	134	NA	NA
a	a_5	1909	134	NA	NA
a	a_5	1924	134	NA	NA
a	a_6	1904	205	NA	10.8738
a	a_6	1909	217	NA	10.8738
a	a_6	1924	250	NA	10.8738
a	a_6	1929	268	NA	10.8738
a	a_6	1935	280	29	10.8738
a	a_6	1950	308	NA	10.8738
a	a_6	1958	321	NA	10.8738
a	a_6	1968	337	NA	10.8738
a	a_6	1977	345	NA	10.8738
a	a_6	1980	349	31.5	10.8738
a	a_6	1990	358	NA	10.8738
a	a_6	2000	368	30.6	10.8738
a	a_6	2010	374	NA	10.8738
a	a_6	2020	377	NA	10.8738
a	a_7	1904	251	NA	40.8211
a	a_7	1909	256	NA	40.8211
a	a_7	1924	265	NA	40.8211
a	a_7	1929	267	NA	40.8211
a	a_7	1935	269	NA	40.8211
a	a_7	1950	271	NA	40.8211
a	a_7	1958	272	NA	40.8211
a	a_7	1968	276	NA	40.8211
a	a_7	1977	282	NA	40.8211
a	a_7	1980	284	23.5	40.8211
a	a_7	1990	290	NA	40.8211
a	a_7	2000	302	NA	40.8211
a	a_7	2010	309	NA	40.8211
a	a_7	2020	315	NA	40.8211
a	a_8	1904	308	NA	24.1353
a	a_8	1909	319	NA	24.1353
a	a_8	1924	356	NA	24.1353
a	a_8	1929	371	NA	24.1353
a	a_8	1935	393	NA	24.1353
a	a_8	1950	430	NA	24.1353
a	a_8	1958	452	NA	24.1353
a	a_8	1968	475	NA	24.1353
a	a_8	1977	492	NA	24.1353
a	a_8	1980	497	33	24.1353
a	a_8	1990	511	NA	24.1353
a	a_8	2000	522	31.9	24.1353
a	a_8	2010	538	NA	24.1353
a	a_8	2020	558	NA	24.1353
a	a_9	1904	170	NA	NA
a	a_9	1909	171	NA	NA
a	a_9	1924	172	NA	NA
a	a_9	1929	174	NA	NA
a	a_10	1904	212	NA	NA
a	a_10	1909	216	NA	NA
a	a_10	1924	223	NA	NA
a	a_10	1929	223	NA	NA
a	a_10	1935	223	NA	NA
a	a_11	1904	201	NA	21.029
a	a_11	1909	206	NA	21.029
a	a_11	1924	226	NA	21.029
a	a_11	1929	233	NA	21.029
a	a_11	1935	241	NA	21.029
a	a_11	1950	260	NA	21.029
a	a_11	1958	271	NA	21.029
a	a_11	1968	287	NA	21.029
a	a_11	1977	300	NA	21.029
a	a_11	1980	302	31.8	21.029
a	a_11	1990	308	NA	21.029
a	a_11	2000	312	27	21.029
a	a_11	2010	318	NA	21.029
a	a_11	2020	335	NA	21.029
a	a_12	1904	231	NA	NA
a	a_12	1909	240	NA	NA
a	a_12	1924	270	NA	NA
a	a_12	1929	274	NA	NA
a	a_12	1935	281	NA	NA
a	a_12	1950	294	NA	NA
a	a_12	1958	313	NA	NA
a	a_12	1968	320	NA	NA
a	a_12	1977	325	NA	NA
a	a_12	1980	328	29	NA
a	a_12	1990	332	NA	NA
a	a_12	2000	332	NA	NA
a	a_13	1904	212	NA	NA
a	a_13	1909	217	NA	NA
a	a_13	1924	253	NA	NA
a	a_13	1929	269	NA	NA
a	a_13	1935	286	NA	NA
a	a_13	1950	319	30.8	NA
a	a_13	1958	335	31.2	NA
a	a_13	1968	351	32	NA
a	a_13	1977	375	32.7	NA
a	a_13	1980	377	33.3	NA
a	a_13	1990	379	33.3	NA
a	a_13	2000	388	NA	NA
a	a_14	1904	304	NA	67.8074
a	a_14	1909	316	NA	67.8074
a	a_14	1924	345	NA	67.8074
a	a_14	1929	356	NA	67.8074
a	a_14	1935	367	NA	67.8074
a	a_14	1950	410	NA	67.8074
a	a_14	1958	428	NA	67.8074
a	a_14	1968	453	NA	67.8074
a	a_14	1977	483	NA	67.8074
a	a_14	1980	494	33	67.8074
a	a_14	1990	520	NA	67.8074
a	a_14	2000	549	32.3	67.8074
a	a_14	2010	584	NA	67.8074
a	a_14	2020	612	NA	67.8074
a	a_15	1904	182	NA	25.5451
a	a_15	1909	196	NA	25.5451
a	a_15	1924	235	NA	25.5451
a	a_15	1929	254	NA	25.5451
a	a_15	1935	274	NA	25.5451
a	a_15	1950	315	NA	25.5451
a	a_15	1958	339	NA	25.5451
a	a_15	1968	367	NA	25.5451
a	a_15	1977	390	NA	25.5451
a	a_15	1980	400	35.2	25.5451
a	a_15	1990	415	NA	25.5451
a	a_15	2000	423	33.3	25.5451
a	a_15	2010	439	NA	25.5451
a	a_15	2020	453	NA	25.5451
a	a_16	1904	240	NA	27.9209
a	a_16	1909	245	NA	27.9209
a	a_16	1924	256	NA	27.9209
a	a_16	1929	259	NA	27.9209
a	a_16	1935	263	27	27.9209
a	a_16	1950	276	NA	27.9209
a	a_16	1958	280	NA	27.9209
a	a_16	1968	287	NA	27.9209
a	a_16	1977	295	NA	27.9209
a	a_16	1980	299	24.3	27.9209
a	a_16	1990	306	NA	27.9209
a	a_16	2000	314	23.1	27.9209
a	a_16	2010	324	NA	27.9209
a	a_16	2020	337	NA	27.9209
a	a_17	1904	155	NA	NA
a	a_17	1909	157	NA	NA
a	a_17	1924	159	NA	NA
a	a_17	1929	159	NA	NA
a	a_18	1904	341	NA	22.215
a	a_18	1909	352	NA	22.215
a	a_18	1924	389	NA	22.215
a	a_18	1929	399	NA	22.215
a	a_18	1935	406	28.5	22.215
a	a_18	1950	431	NA	22.215
a	a_18	1958	454	NA	22.215
a	a_18	1968	472	NA	22.215
a	a_18	1977	491	NA	22.215
a	a_18	1980	498	32	22.215
a	a_18	1990	512	NA	22.215
a	a_18	2000	524	33.2	22.215
a	a_18	2010	534	NA	22.215
a	a_18	2020	545	NA	22.215
a	a_19	1904	297	NA	29.6959
a	a_19	1909	298	NA	29.6959
a	a_19	1924	324	NA	29.6959
a	a_19	1929	335	NA	29.6959
a	a_19	1935	342	30.5	29.6959
a	a_19	1950	356	NA	29.6959
a	a_19	1958	359	NA	29.6959
a	a_19	1968	370	NA	29.6959
a	a_19	1977	385	NA	29.6959
a	a_19	1980	394	37	29.6959
a	a_19	1990	411	NA	29.6959
a	a_19	2000	426	35.2	29.6959
a	a_19	2010	441	NA	29.6959
a	a_19	2020	454	NA	29.6959
a	a_20	1904	315	NA	32.0168
a	a_20	1909	328	NA	32.0168
a	a_20	1924	373	NA	32.0168
a	a_20	1929	388	NA	32.0168
a	a_20	1935	404	30	32.0168
a	a_20	1950	434	33.3	32.0168
a	a_20	1958	453	34	32.0168
a	a_20	1968	477	35.7	32.0168
a	a_20	1977	499	34.7	32.0168
a	a_20	1980	512	34.9	32.0168
a	a_20	1990	531	34.9	32.0168
a	a_20	2000	537	34.8	32.0168
a	a_20	2010	547	35.3	32.0168
a	a_20	2020	556	NA	32.0168
a	a_21	1904	234	NA	NA
a	a_21	1909	239	NA	NA
a	a_21	1924	249	NA	NA
a	a_21	1929	255	NA	NA
a	a_21	1935	257	NA	NA
a	a_21	1950	268	NA	NA
a	a_22	1904	288	NA	47.1082
a	a_22	1909	305	NA	47.1082
a	a_22	1924	355	NA	47.1082
a	a_22	1929	372	NA	47.1082
a	a_22	1935	391	31	47.1082
a	a_22	1950	430	NA	47.1082
a	a_22	1958	449	NA	47.1082
a	a_22	1968	474	NA	47.1082
a	a_22	1977	502	NA	47.1082
a	a_22	1980	512	33.5	47.1082
a	a_22	1990	535	NA	47.1082
a	a_22	2000	550	34.1	47.1082
a	a_22	2010	563	NA	47.1082
a	a_22	2020	580	NA	47.1082
a	a_23	1904	150	NA	NA
a	a_23	1909	151	NA	NA
a	a_23	1924	152	NA	NA
a	a_23	1929	154	NA	NA
a	a_24	1904	227	NA	16.7879
a	a_24	1909	235	NA	16.7879
a	a_24	1924	266	NA	16.7879
a	a_24	1929	275	NA	16.7879
a	a_24	1935	284	29.5	16.7879
a	a_24	1950	306	NA	16.7879
a	a_24	1958	319	NA	16.7879
a	a_24	1968	336	NA	16.7879
a	a_24	1977	350	NA	16.7879
a	a_24	1980	355	34.5	16.7879
a	a_24	1990	368	NA	16.7879
a	a_24	2000	379	33.8	16.7879
a	a_24	2010	389	NA	16.7879
a	a_24	2020	409	NA	16.7879
a	a_25	1904	337	NA	42.6196
a	a_25	1909	354	25.8	42.6196
a	a_25	1924	399	NA	42.6196
a	a_25	1929	415	NA	42.6196
a	a_25	1935	428	NA	42.6196
a	a_25	1950	468	33.5	42.6196
a	a_25	1958	495	34.2	42.6196
a	a_25	1968	534	37	42.6196
a	a_25	1977	569	38.2	42.6196
a	a_25	1980	581	38.5	42.6196
a	a_25	1990	606	NA	42.6196
a	a_25	2000	637	37.7	42.6196
a	a_25	2010	662	38.9	42.6196
a	a_25	2020	668	NA	42.6196
a	a_26	1904	246	NA	30.6541
a	a_26	1909	257	NA	30.6541
a	a_26	1924	289	NA	30.6541
a	a_26	1929	302	NA	30.6541
a	a_26	1935	317	31.5	30.6541
a	a_26	1950	355	NA	30.6541
a	a_26	1958	395	NA	30.6541
a	a_26	1968	400	NA	30.6541
a	a_26	1977	436	NA	30.6541
a	a_26	1980	446	37.5	30.6541
a	a_26	1990	468	NA	30.6541
a	a_26	2000	482	36.8	30.6541
a	a_26	2010	495	NA	30.6541
a	a_26	2020	509	NA	30.6541
a	a_27	1904	216	NA	15.6412
a	a_27	1909	220	NA	15.6412
a	a_27	1924	228	NA	15.6412
a	a_27	1929	230	NA	15.6412
a	a_27	1935	233	NA	15.6412
a	a_27	1950	237	NA	15.6412
a	a_27	1958	244	NA	15.6412
a	a_27	1968	246	NA	15.6412
a	a_27	1977	247	NA	15.6412
a	a_27	1980	247	26.5	15.6412
a	a_27	1990	247	NA	15.6412
a	a_27	2000	248	17	15.6412
a	a_27	2010	251	NA	15.6412
a	a_27	2020	259	NA	15.6412
a	a_28	1904	280	NA	19.9766
a	a_28	1909	294	NA	19.9766
a	a_28	1924	322	NA	19.9766
a	a_28	1929	336	NA	19.9766
a	a_28	1935	349	NA	19.9766
a	a_28	1950	376	32.5	19.9766
a	a_28	1958	385	33.9	19.9766
a	a_28	1968	417	36.7	19.9766
a	a_28	1977	420	37	19.9766
a	a_28	1980	427	37.4	19.9766
a	a_28	1990	442	37.4	19.9766
a	a_28	2000	456	36.7	19.9766
a	a_28	2010	466	35.5	19.9766
a	a_28	2020	476	36.1	19.9766
a	a_29	1904	175	NA	NA
a	a_29	1909	177	NA	NA
a	a_29	1924	180	NA	NA
a	a_29	1929	181	NA	NA
a	a_29	1935	181	NA	NA
a	a_30	1904	210	NA	NA
a	a_30	1909	218	NA	NA
a	a_30	1924	244	NA	NA
a	a_30	1929	251	NA	NA
a	a_30	1935	255	NA	NA
a	a_30	1950	261	NA	NA
a	a_30	1958	272	NA	NA
a	a_30	1968	274	31.6	NA
a	a_30	1977	277	NA	NA
a	a_30	1980	279	32.3	NA
a	a_30	1990	286	NA	NA
a	a_31	1904	188	NA	NA
a	a_31	1909	190	NA	NA
a	a_31	1924	192	NA	NA
a	a_31	1929	193	NA	NA
a	a_32	1904	256	NA	26.9627
a	a_32	1909	271	NA	26.9627
a	a_32	1924	316	NA	26.9627
a	a_32	1929	331	NA	26.9627
a	a_32	1935	349	NA	26.9627
a	a_32	1950	381	31.9	26.9627
a	a_32	1958	399	33.5	26.9627
a	a_32	1968	419	38	26.9627
a	a_32	1977	438	37	26.9627
a	a_32	1980	447	37.5	26.9627
a	a_32	1990	466	38	26.9627
a	a_32	2000	480	37.5	26.9627
a	a_32	2010	494	41	26.9627
a	a_32	2020	508	41.3	26.9627
a	a_33	1904	223	NA	NA
a	a_33	1909	229	NA	NA
a	a_33	1924	238	NA	NA
a	a_33	1929	240	NA	NA
a	a_33	1935	241	NA	NA
a	a_33	1950	242	26.3	NA
a	a_33	1958	243	NA	NA
a	a_33	1968	243	NA	NA
a	a_34	1904	144	NA	NA
a	a_34	1909	144	NA	NA
a	a_35	1904	323	NA	68.7773
a	a_35	1909	340	NA	68.7773
a	a_35	1924	398	NA	68.7773
a	a_35	1929	418	30.5	68.7773
a	a_35	1935	439	31.5	68.7773
a	a_35	1950	489	33	68.7773
a	a_35	1958	513	35.5	68.7773
a	a_35	1968	554	39	68.7773
a	a_35	1977	588	39.3	68.7773
a	a_35	1980	610	39.7	68.7773
a	a_35	1990	652	39.7	68.7773
a	a_35	2000	689	39.7	68.7773
a	a_35	2010	719	40.9	68.7773
a	a_35	2020	748	42.1	68.7773
a	a_36	1904	197	NA	NA
a	a_36	1909	199	NA	NA
a	a_36	1924	199	NA	NA
a	a_36	1929	199	21	NA
a	a_37	1904	235	NA	35.9673
a	a_37	1909	249	NA	35.9673
a	a_37	1924	294	NA	35.9673
a	a_37	1929	306	NA	35.9673
a	a_37	1935	319	NA	35.9673
a	a_37	1950	348	NA	35.9673
a	a_37	1958	362	NA	35.9673
a	a_37	1968	378	NA	35.9673
a	a_37	1977	390	NA	35.9673
a	a_37	1980	394	36	35.9673
a	a_37	1990	402	NA	35.9673
a	a_37	2000	417	34.6	35.9673
a	a_37	2010	431	NA	35.9673
a	a_37	2020	445	NA	35.9673
a	a_38	1904	218	NA	30.3164
a	a_38	1909	226	NA	30.3164
a	a_38	1924	251	NA	30.3164
a	a_38	1929	261	NA	30.3164
a	a_38	1935	265	NA	30.3164
a	a_38	1950	274	NA	30.3164
a	a_38	1958	281	NA	30.3164
a	a_38	1968	284	NA	30.3164
a	a_38	1977	285	NA	30.3164
a	a_38	1980	287	32.5	30.3164
a	a_38	1990	288	NA	30.3164
a	a_38	2000	294	NA	30.3164
a	a_38	2010	301	NA	30.3164
a	a_38	2020	313	NA	30.3164
a	a_39	1904	149	NA	NA
a	a_39	1909	151	NA	NA
a	a_39	1924	151	NA	NA
a	a_39	1929	151	NA	NA
a	a_40	1904	188	NA	NA
a	a_40	1909	196	NA	NA
a	a_40	1924	216	NA	NA
a	a_40	1929	224	NA	NA
a	a_40	1935	236	27	NA
a	a_41	1904	243	NA	2.77638
a	a_41	1909	250	NA	2.77638
a	a_41	1924	272	NA	2.77638
a	a_41	1929	275	NA	2.77638
a	a_41	1935	280	29	2.77638
a	a_41	1950	281	NA	2.77638
a	a_41	1958	282	NA	2.77638
a	a_41	1968	282	NA	2.77638
a	a_41	1977	283	NA	2.77638
a	a_41	1980	283	31	2.77638
a	a_41	1990	283	NA	2.77638
a	a_41	2000	283	28.6	2.77638
a	a_41	2010	283	NA	2.77638
a	a_42	1904	236	NA	NA
a	a_42	1909	240	NA	NA
a	a_42	1924	243	NA	NA
a	a_42	1929	244	NA	NA
a	a_42	1935	244	NA	NA
a	a_42	1950	254	NA	NA
a	a_42	1958	263	NA	NA
a	a_42	1968	274	NA	NA
a	a_42	1977	285	NA	NA
a	a_42	1980	291	35	NA
a	a_42	1990	305	NA	NA
a	a_43	1904	368	NA	NA
a	a_43	1909	390	NA	NA
a	a_43	1924	458	NA	NA
a	a_43	1929	479	31.5	NA
a	a_43	1935	498	32.5	NA
a	a_43	1950	554	34.2	NA
a	a_43	1958	589	36.6	NA
a	a_43	1968	625	39.7	NA
a	a_43	1977	656	39.7	NA
a	a_43	1980	658	40	NA
a	a_43	1990	698	NA	NA
a	a_44	1904	194	NA	NA
a	a_44	1909	194	NA	NA
a	a_44	1924	194	NA	NA
a	a_45	1904	276	NA	21.0644
a	a_45	1909	288	NA	21.0644
a	a_45	1924	325	NA	21.0644
a	a_45	1929	337	30	21.0644
a	a_45	1935	356	NA	21.0644
a	a_45	1950	383	32.1	21.0644
a	a_45	1958	402	33.7	21.0644
a	a_45	1968	421	36.8	21.0644
a	a_45	1977	435	36.8	21.0644
a	a_45	1980	439	37.4	21.0644
a	a_45	1990	450	37.7	21.0644
a	a_45	2000	468	37	21.0644
a	a_45	2010	478	39.2	21.0644
a	a_45	2020	478	NA	21.0644
a	a_46	1904	174	NA	NA
a	a_46	1909	177	NA	NA
a	a_46	1924	183	NA	NA
a	a_46	1929	183	24.5	NA
a	a_46	1935	183	NA	NA
a	a_47	1904	201	NA	57.7739
a	a_47	1909	216	NA	57.7739
a	a_47	1924	262	NA	57.7739
a	a_47	1929	286	NA	57.7739
a	a_47	1935	301	NA	57.7739
a	a_47	1950	367	30.8	57.7739
a	a_47	1958	390	32.8	57.7739
a	a_47	1968	427	34.2	57.7739
a	a_47	1977	462	35.1	57.7739
a	a_47	1980	476	35.4	57.7739
a	a_47	1990	507	35.9	57.7739
a	a_47	2000	528	35	57.7739
a	a_47	2010	541	38.4	57.7739
a	a_47	2020	554	38.5	57.7739
a	a_48	1904	205	NA	34.3612
a	a_48	1909	224	NA	34.3612
a	a_48	1924	277	NA	34.3612
a	a_48	1929	290	30	34.3612
a	a_48	1935	303	NA	34.3612
a	a_48	1950	327	NA	34.3612
a	a_48	1958	345	NA	34.3612
a	a_48	1968	356	NA	34.3612
a	a_48	1977	363	NA	34.3612
a	a_48	1980	367	27	34.3612
a	a_48	1990	367	NA	34.3612
a	a_48	2000	367	33.5	34.3612
a	a_48	2010	367	NA	34.3612
a	a_49	1904	141	NA	NA
a	a_49	1909	142	NA	NA
a	a_49	1924	144	NA	NA
a	a_49	1929	144	19.5	NA
a	a_50	1904	150	NA	NA
a	a_50	1909	150	NA	NA
a	a_51	1904	225	NA	15.4998
a	a_51	1909	239	NA	15.4998
a	a_51	1924	276	NA	15.4998
a	a_51	1929	290	30.5	15.4998
a	a_51	1935	304	NA	15.4998
a	a_51	1950	324	29.9	15.4998
a	a_51	1958	337	30.6	15.4998
a	a_51	1968	353	32	15.4998
a	a_51	1977	372	33	15.4998
a	a_51	1980	380	32.5	15.4998
a	a_51	1990	401	33.5	15.4998
a	a_51	2000	412	33.2	15.4998
a	a_51	2010	420	34.9	15.4998
a	a_51	2020	424	NA	15.4998
a	a_52	1904	201	NA	24.1196
a	a_52	1909	210	NA	24.1196
a	a_52	1924	237	NA	24.1196
a	a_52	1929	243	NA	24.1196
a	a_52	1935	256	NA	24.1196
a	a_52	1950	258	NA	24.1196
a	a_52	1958	259	NA	24.1196
a	a_52	1968	265	NA	24.1196
a	a_52	1977	273	NA	24.1196
a	a_52	1980	276	31.5	24.1196
a	a_52	1990	277	NA	24.1196
a	a_52	2000	282	21.5	24.1196
a	a_52	2010	287	NA	24.1196
a	a_52	2020	298	NA	24.1196
a	a_53	1904	218	NA	NA
a	a_53	1909	220	NA	NA
a	a_53	1924	225	NA	NA
a	a_53	1929	225	22.5	NA
a	a_54	1904	231	NA	NA
a	a_54	1909	234	NA	NA
a	a_54	1924	244	NA	NA
a	a_54	1929	244	NA	NA
a	a_54	1935	244	NA	NA
a	a_54	1950	251	NA	NA
a	a_54	1958	267	NA	NA
a	a_55	1904	244	NA	35.2879
a	a_55	1909	260	NA	35.2879
a	a_55	1924	299	NA	35.2879
a	a_55	1929	317	NA	35.2879
a	a_55	1935	339	NA	35.2879
a	a_55	1950	387	NA	35.2879
a	a_55	1958	411	NA	35.2879
a	a_55	1968	440	NA	35.2879
a	a_55	1977	461	NA	35.2879
a	a_55	1980	472	38.5	35.2879
a	a_55	1990	494	NA	35.2879
a	a_55	2000	511	35	35.2879
a	a_55	2010	528	NA	35.2879
a	a_55	2020	545	NA	35.2879
a	a_56	1904	143	NA	NA
a	a_56	1909	144	NA	NA
a	a_56	1924	145	NA	NA
a	a_56	1929	145	17.5	NA
a	a_57	1904	142	NA	NA
a	a_57	1909	144	NA	NA
a	a_57	1924	145	NA	NA
a	a_57	1929	145	NA	NA
a	a_57	1935	145	NA	NA
a	a_58	1904	157	NA	NA
a	a_58	1909	157	NA	NA
a	a_58	1924	159	NA	NA
a	a_58	1929	159	NA	NA
a	a_58	1935	160	NA	NA
a	a_59	1904	313	NA	41.2373
a	a_59	1909	335	NA	41.2373
a	a_59	1924	395	NA	41.2373
a	a_59	1929	416	NA	41.2373
a	a_59	1935	438	31.5	41.2373
a	a_59	1950	492	33.8	41.2373
a	a_59	1958	521	32.8	41.2373
a	a_59	1968	555	34.5	41.2373
a	a_59	1977	583	34.8	41.2373
a	a_59	1980	592	34	41.2373
a	a_59	1990	612	35.2	41.2373
a	a_59	2000	631	33.1	41.2373
a	a_59	2010	653	34.7	41.2373
a	a_59	2020	674	35.3	41.2373
a	a_60	1904	182	NA	NA
a	a_60	1909	184	NA	NA
a	a_60	1924	188	NA	NA
a	a_60	1929	189	NA	NA
a	a_60	1935	189	NA	NA
a	a_61	1904	171	NA	NA
a	a_61	1909	180	NA	NA
a	a_61	1924	198	NA	NA
a	a_61	1929	203	NA	NA
a	a_61	1935	205	NA	NA
a	a_61	1950	207	28.2	NA
a	a_61	1958	208	28.6	NA
a	a_61	1968	208	NA	NA
a	a_62	1904	262	NA	24.1785
a	a_62	1909	273	NA	24.1785
a	a_62	1924	302	NA	24.1785
a	a_62	1929	310	NA	24.1785
a	a_62	1935	321	NA	24.1785
a	a_62	1950	333	31.6	24.1785
a	a_62	1958	344	NA	24.1785
a	a_62	1968	357	NA	24.1785
a	a_62	1977	370	NA	24.1785
a	a_62	1980	373	32.5	24.1785
a	a_62	1990	381	NA	24.1785
a	a_62	2000	391	33.3	24.1785
a	a_62	2010	403	NA	24.1785
a	a_62	2020	413	NA	24.1785
a	a_63	1904	148	NA	NA
a	a_63	1909	150	NA	NA
a	a_64	1904	167	NA	NA
a	a_64	1909	170	NA	NA
a	a_64	1924	175	NA	NA
a	a_64	1929	176	NA	NA
a	a_64	1935	177	NA	NA
a	a_64	1950	178	NA	NA
a	a_65	1904	184	NA	NA
a	a_65	1909	184	NA	NA
a	a_65	1924	185	NA	NA
a	a_65	1929	186	NA	NA
a	a_66	1904	132	NA	NA
a	a_66	1909	132	NA	NA
a	a_66	1924	132	NA	NA
a	a_66	1929	132	16.5	NA
a	a_67	1904	234	NA	11.6907
a	a_67	1909	253	NA	11.6907
a	a_67	1924	279	NA	11.6907
a	a_67	1929	284	NA	11.6907
a	a_67	1935	290	NA	11.6907
a	a_67	1950	305	NA	11.6907
a	a_67	1958	315	NA	11.6907
a	a_67	1968	325	NA	11.6907
a	a_67	1977	333	NA	11.6907
a	a_67	1980	341	30.5	11.6907
a	a_67	1990	352	NA	11.6907
a	a_67	2000	361	30.6	11.6907
a	a_67	2010	373	NA	11.6907
a	a_67	2020	383	NA	11.6907
a	a_68	1904	224	NA	13.018
a	a_68	1909	232	NA	13.018
a	a_68	1924	234	NA	13.018
a	a_68	1929	235	NA	13.018
a	a_68	1935	236	NA	13.018
a	a_68	1950	239	NA	13.018
a	a_68	1958	240	NA	13.018
a	a_68	1968	241	NA	13.018
a	a_68	1977	245	NA	13.018
a	a_68	1980	246	22	13.018
a	a_68	1990	248	NA	13.018
a	a_68	2000	249	16.4	13.018
a	a_68	2010	250	NA	13.018
a	a_68	2020	250	NA	13.018
a	a_69	1904	164	NA	NA
a	a_69	1909	167	19.8	NA
a	a_69	1924	167	NA	NA
a	a_69	1929	168	NA	NA
a	a_70	1904	239	NA	NA
a	a_70	1909	249	NA	NA
a	a_70	1924	277	NA	NA
a	a_70	1929	280	NA	NA
a	a_70	1935	285	NA	NA
a	a_71	1904	234	NA	22.5449
a	a_71	1909	241	NA	22.5449
a	a_71	1924	267	NA	22.5449
a	a_71	1929	277	27	22.5449
a	a_71	1935	287	NA	22.5449
a	a_71	1950	321	NA	22.5449
a	a_71	1958	331	NA	22.5449
a	a_71	1968	358	NA	22.5449
a	a_71	1977	383	NA	22.5449
a	a_71	1980	389	33.5	22.5449
a	a_71	1990	403	NA	22.5449
a	a_71	2000	420	29.4	22.5449
a	a_71	2010	426	NA	22.5449
a	a_71	2020	435	NA	22.5449
a	a_72	1904	189	NA	32.9317
a	a_72	1909	198	NA	32.9317
a	a_72	1924	231	NA	32.9317
a	a_72	1929	243	NA	32.9317
a	a_72	1935	253	28	32.9317
a	a_72	1950	269	NA	32.9317
a	a_72	1958	277	NA	32.9317
a	a_72	1968	300	NA	32.9317
a	a_72	1977	323	NA	32.9317
a	a_72	1980	332	26.6	32.9317
a	a_72	1990	364	NA	32.9317
a	a_72	2000	389	24.7	32.9317
a	a_72	2010	412	NA	32.9317
a	a_72	2020	430	NA	32.9317
a	a_73	1904	251	NA	26.7821
a	a_73	1909	270	NA	26.7821
a	a_73	1924	301	NA	26.7821
a	a_73	1929	311	NA	26.7821
a	a_73	1935	324	29.5	26.7821
a	a_73	1950	357	NA	26.7821
a	a_73	1958	376	NA	26.7821
a	a_73	1968	398	NA	26.7821
a	a_73	1977	431	NA	26.7821
a	a_73	1980	437	33	26.7821
a	a_73	1990	444	NA	26.7821
a	a_73	2000	460	29.9	26.7821
a	a_73	2010	477	NA	26.7821
a	a_73	2020	492	NA	26.7821
a	a_74	1904	243	NA	21.4649
a	a_74	1909	252	NA	21.4649
a	a_74	1924	277	NA	21.4649
a	a_74	1929	286	NA	21.4649
a	a_74	1935	295	NA	21.4649
a	a_74	1950	312	NA	21.4649
a	a_74	1958	321	NA	21.4649
a	a_74	1968	337	NA	21.4649
a	a_74	1977	355	NA	21.4649
a	a_74	1980	361	34	21.4649
a	a_74	1990	377	NA	21.4649
a	a_74	2000	388	30.9	21.4649
a	a_74	2010	396	NA	21.4649
a	a_74	2020	403	NA	21.4649
a	a_75	1904	153	NA	NA
a	a_75	1909	154	NA	NA
a	a_75	1924	155	NA	NA
a	a_75	1929	155	NA	NA
a	a_75	1935	155	NA	NA
a	a_76	1904	234	NA	23.6444
a	a_76	1909	247	NA	23.6444
a	a_76	1924	285	NA	23.6444
a	a_76	1929	301	NA	23.6444
a	a_76	1935	317	NA	23.6444
a	a_76	1950	355	NA	23.6444
a	a_76	1958	369	NA	23.6444
a	a_76	1968	387	NA	23.6444
a	a_76	1977	409	NA	23.6444
a	a_76	1980	416	33.5	23.6444
a	a_76	1990	433	NA	23.6444
a	a_76	2000	446	30.4	23.6444
a	a_76	2010	462	NA	23.6444
a	a_76	2020	475	NA	23.6444
a	a_77	1904	118	NA	NA
a	a_77	1909	119	NA	NA
a	a_77	1924	119	NA	NA
a	a_77	1929	119	NA	NA
a	a_78	1904	151	NA	NA
a	a_78	1909	151	NA	NA
a	a_78	1924	151	NA	NA
a	a_78	1929	152	NA	NA
a	a_78	1935	161	NA	NA
a	a_79	1904	171	NA	NA
a	a_79	1909	171	NA	NA
a	a_79	1924	171	NA	NA
a	a_80	1904	315	NA	28.9498
a	a_80	1909	326	NA	28.9498
a	a_80	1924	354	NA	28.9498
a	a_80	1929	364	NA	28.9498
a	a_80	1935	372	30.5	28.9498
a	a_80	1950	395	NA	28.9498
a	a_80	1958	407	NA	28.9498
a	a_80	1968	420	NA	28.9498
a	a_80	1977	438	32.8	28.9498
a	a_80	1980	444	33.3	28.9498
a	a_80	1990	450	33.6	28.9498
a	a_80	2000	459	31.4	28.9498
a	a_80	2010	471	31.8	28.9498
a	a_80	2020	480	NA	28.9498
a	a_81	1904	187	NA	NA
a	a_81	1909	194	NA	NA
a	a_81	1924	211	NA	NA
a	a_81	1929	215	24	NA
a	a_81	1935	218	NA	NA
a	a_81	1950	224	NA	NA
a	a_81	1958	224	NA	NA
a	a_81	1968	224	NA	NA
a	a_81	1977	225	NA	NA
a	a_81	1980	225	NA	NA
a	a_82	1904	192	NA	NA
a	a_82	1909	192	NA	NA
a	a_82	1924	192	NA	NA
a	a_82	1929	192	18.5	NA
a	a_83	1904	239	NA	NA
a	a_83	1909	241	NA	NA
a	a_83	1924	248	NA	NA
a	a_83	1929	250	26	NA
a	a_83	1935	267	NA	NA
a	a_84	1904	152	NA	NA
a	a_84	1909	152	NA	NA
a	a_84	1924	153	NA	NA
a	a_85	1904	277	NA	43.888
a	a_85	1909	294	NA	43.888
a	a_85	1924	340	29.1	43.888
a	a_85	1929	356	30.5	43.888
a	a_85	1935	371	NA	43.888
a	a_85	1950	398	29	43.888
a	a_85	1958	407	31.5	43.888
a	a_85	1968	422	34.5	43.888
a	a_85	1977	444	33	43.888
a	a_85	1980	451	35	43.888
a	a_85	1990	470	33.4	43.888
a	a_85	2000	481	32.4	43.888
a	a_85	2010	490	34.7	43.888
a	a_85	2020	498	34.9	43.888
a	a_86	1904	217	NA	NA
a	a_86	1909	218	NA	NA
a	a_86	1924	228	NA	NA
a	a_86	1929	228	NA	NA
a	a_86	1935	231	NA	NA
a	a_86	1950	233	NA	NA
a	a_86	1958	233	NA	NA
a	a_86	1968	234	NA	NA
a	a_87	1904	173	NA	NA
a	a_87	1909	174	NA	NA
a	a_87	1924	180	NA	NA
a	a_87	1929	180	NA	NA
a	a_87	1935	180	NA	NA
a	a_88	1904	248	NA	32.539
a	a_88	1909	254	NA	32.539
a	a_88	1924	290	NA	32.539
a	a_88	1929	303	NA	32.539
a	a_88	1935	316	NA	32.539
a	a_88	1950	348	30.8	32.539
a	a_88	1958	365	31.9	32.539
a	a_88	1968	397	35	32.539
a	a_88	1977	428	33.9	32.539
a	a_88	1980	440	36	32.539
a	a_88	1990	466	34.2	32.539
a	a_88	2000	478	34.1	32.539
a	a_88	2010	491	36.5	32.539
a	a_88	2020	499	36.9	32.539
a	a_89	1904	182	NA	NA
a	a_89	1909	184	NA	NA
a	a_89	1924	189	NA	NA
a	a_89	1929	189	NA	NA
a	a_89	1935	190	NA	NA
a	a_89	1950	191	NA	NA
a	a_90	1904	216	NA	15.2485
a	a_90	1909	220	NA	15.2485
a	a_90	1924	251	NA	15.2485
a	a_90	1929	262	NA	15.2485
a	a_90	1935	273	NA	15.2485
a	a_90	1950	297	NA	15.2485
a	a_90	1958	314	NA	15.2485
a	a_90	1968	325	NA	15.2485
a	a_90	1977	332	NA	15.2485
a	a_90	1980	336	31.5	15.2485
a	a_90	1990	342	NA	15.2485
a	a_90	2000	346	32.7	15.2485
a	a_90	2010	348	NA	15.2485
a	a_90	2020	354	NA	15.2485
a	a_91	1904	176	NA	NA
a	a_91	1909	180	NA	NA
a	a_91	1924	192	NA	NA
a	a_91	1929	192	NA	NA
a	a_91	1935	195	NA	NA
a	a_91	1950	198	25.8	NA
a	a_91	1958	199	26.2	NA
a	a_91	1968	200	26.8	NA
a	a_92	1904	180	NA	16.5326
a	a_92	1909	188	NA	16.5326
a	a_92	1924	203	NA	16.5326
a	a_92	1929	211	NA	16.5326
a	a_92	1935	216	NA	16.5326
a	a_92	1950	223	26.5	16.5326
a	a_92	1958	227	27.8	16.5326
a	a_92	1968	228	31.4	16.5326
a	a_92	1977	232	NA	16.5326
a	a_92	1980	233	26.5	16.5326
a	a_92	1990	233	NA	16.5326
a	a_92	2000	233	26.2	16.5326
a	a_92	2010	235	NA	16.5326
a	a_92	2020	235	NA	16.5326
a	a_93	1904	126	NA	NA
a	a_93	1909	126	NA	NA
a	a_93	1924	126	NA	NA
a	a_94	1904	194	NA	NA
a	a_94	1909	196	NA	NA
a	a_94	1924	199	NA	NA
a	a_94	1929	200	NA	NA
a	a_94	1935	202	NA	NA
a	a_95	1904	250	NA	NA
a	a_95	1909	253	NA	NA
a	a_95	1924	268	NA	NA
a	a_95	1929	272	NA	NA
a	a_95	1935	272	NA	NA
a	a_95	1950	275	29.9	NA
a	a_95	1958	275	NA	NA
a	a_95	1968	275	NA	NA
a	a_95	1977	275	NA	NA
a	a_96	1904	296	NA	57.5186
a	a_96	1909	310	NA	57.5186
a	a_96	1924	356	NA	57.5186
a	a_96	1929	370	30	57.5186
a	a_96	1935	384	31.5	57.5186
a	a_96	1950	423	33.2	57.5186
a	a_96	1958	437	34	57.5186
a	a_96	1968	461	35	57.5186
a	a_96	1977	483	35.8	57.5186
a	a_96	1980	493	38	57.5186
a	a_96	1990	514	36.4	57.5186
a	a_96	2000	530	35.5	57.5186
a	a_96	2010	546	37.7	57.5186
a	a_96	2020	560	37.7	57.5186
a	a_97	1904	293	NA	32.4016
a	a_97	1909	308	NA	32.4016
a	a_97	1924	350	NA	32.4016
a	a_97	1929	364	NA	32.4016
a	a_97	1935	381	NA	32.4016
a	a_97	1950	414	NA	32.4016
a	a_97	1958	431	NA	32.4016
a	a_97	1968	446	NA	32.4016
a	a_97	1977	460	NA	32.4016
a	a_97	1980	465	36	32.4016
a	a_97	1990	477	NA	32.4016
a	a_97	2000	495	35.3	32.4016
a	a_97	2010	507	NA	32.4016
a	a_97	2020	520	NA	32.4016
a	a_98	1904	156	NA	NA
a	a_98	1909	156	NA	NA
a	a_98	1924	157	NA	NA
a	a_98	1929	158	NA	NA
a	a_99	1904	177	NA	NA
a	a_99	1909	177	NA	NA
a	a_99	1924	177	NA	NA
a	a_100	1904	237	NA	NA
a	a_100	1909	245	NA	NA
a	a_100	1924	263	NA	NA
a	a_100	1929	266	27.2	NA
a	a_100	1935	269	29.5	NA
a	a_100	1950	270	NA	NA
a	a_100	1958	273	NA	NA
a	a_100	1968	277	NA	NA
a	a_101	1904	200	NA	NA
a	a_101	1909	208	NA	NA
a	a_101	1924	217	NA	NA
a	a_101	1929	217	NA	NA
a	a_101	1935	218	NA	NA
a	a_102	1904	165	NA	NA
a	a_102	1909	165	NA	NA
a	a_103	1904	235	NA	34.4083
a	a_103	1909	245	NA	34.4083
a	a_103	1924	273	NA	34.4083
a	a_103	1929	285	NA	34.4083
a	a_103	1935	296	NA	34.4083
a	a_103	1950	315	NA	34.4083
a	a_103	1958	326	NA	34.4083
a	a_103	1968	339	NA	34.4083
a	a_103	1977	352	NA	34.4083
a	a_103	1980	359	33.5	34.4083
a	a_103	1990	377	NA	34.4083
a	a_103	2000	397	36.1	34.4083
a	a_103	2010	411	NA	34.4083
a	a_103	2020	424	NA	34.4083
a	a_104	1904	275	NA	52.0012
a	a_104	1909	290	NA	52.0012
a	a_104	1924	335	NA	52.0012
a	a_104	1929	354	NA	52.0012
a	a_104	1935	367	NA	52.0012
a	a_104	1950	405	NA	52.0012
a	a_104	1958	413	NA	52.0012
a	a_104	1968	425	NA	52.0012
a	a_104	1977	441	NA	52.0012
a	a_104	1980	449	35	52.0012
a	a_104	1990	466	NA	52.0012
a	a_104	2000	487	36.4	52.0012
a	a_104	2010	503	NA	52.0012
a	a_105	1904	198	NA	NA
a	a_105	1909	204	NA	NA
a	a_105	1924	217	NA	NA
a	a_105	1929	220	NA	NA
a	a_105	1935	222	NA	NA
a	a_105	1950	228	28.7	NA
a	a_105	1958	231	34.4	NA
a	a_105	1968	233	33.2	NA
a	a_105	1977	234	NA	NA
a	a_105	1980	235	27.5	NA
a	a_105	1990	235	NA	NA
a	a_106	1904	203	NA	NA
a	a_106	1909	205	23.8	NA
a	a_106	1924	207	NA	NA
a	a_106	1929	208	NA	NA
a	a_106	1935	209	NA	NA
a	a_107	1904	316	NA	29.3543
a	a_107	1909	325	NA	29.3543
a	a_107	1924	361	NA	29.3543
a	a_107	1929	377	NA	29.3543
a	a_107	1935	384	NA	29.3543
a	a_107	1950	421	32.1	29.3543
a	a_107	1958	424	34.5	29.3543
a	a_107	1968	443	35.8	29.3543
a	a_107	1977	460	36.7	29.3543
a	a_107	1980	465	36.9	29.3543
a	a_107	1990	477	38	29.3543
a	a_107	2000	494	37.9	29.3543
a	a_107	2010	512	37.9	29.3543
a	a_107	2020	527	38.9	29.3543
a	a_108	1904	204	23.8	NA
a	a_108	1909	204	NA	NA
a	a_109	1904	247	NA	31.3727
a	a_109	1909	264	NA	31.3727
a	a_109	1924	312	NA	31.3727
a	a_109	1929	328	NA	31.3727
a	a_109	1935	342	NA	31.3727
a	a_109	1950	387	32.9	31.3727
a	a_109	1958	402	35.9	31.3727
a	a_109	1968	433	37.6	31.3727
a	a_109	1977	471	38.7	31.3727
a	a_109	1980	489	39	31.3727
a	a_109	1990	525	39.3	31.3727
a	a_109	2000	558	38.8	31.3727
a	a_109	2010	584	39.3	31.3727
a	a_109	2020	601	40	31.3727
a	a_110	1904	202	NA	NA
a	a_110	1909	208	NA	NA
a	a_110	1924	223	NA	NA
a	a_110	1929	229	NA	NA
a	a_110	1935	230	NA	NA
a	a_110	1950	230	NA	NA
a	a_110	1958	230	NA	NA
a	a_110	1968	233	NA	NA
a	a_110	1977	234	NA	NA
a	a_110	1980	234	20	NA
a	a_110	1990	234	NA	NA
a	a_111	1904	278	NA	NA
a	a_111	1909	294	NA	NA
a	a_111	1924	337	NA	NA
a	a_111	1929	350	NA	NA
a	a_111	1935	360	NA	NA
a	a_111	1950	387	NA	NA
a	a_111	1958	399	NA	NA
a	a_112	1904	214	NA	25.1524
a	a_112	1909	216	NA	25.1524
a	a_112	1924	232	NA	25.1524
a	a_112	1929	235	NA	25.1524
a	a_112	1935	237	NA	25.1524
a	a_112	1950	240	NA	25.1524
a	a_112	1958	251	NA	25.1524
a	a_112	1968	259	NA	25.1524
a	a_112	1977	264	NA	25.1524
a	a_112	1980	264	29.5	25.1524
a	a_112	1990	264	NA	25.1524
a	a_112	2000	266	21.3	25.1524
a	a_112	2010	267	NA	25.1524
a	a_112	2020	267	NA	25.1524
a	a_113	1904	176	NA	NA
a	a_113	1909	184	NA	NA
a	a_113	1924	203	NA	NA
a	a_113	1929	208	NA	NA
a	a_113	1935	209	NA	NA
a	a_113	1950	212	NA	NA
a	a_113	1958	214	NA	NA
a	a_113	1968	215	NA	NA
a	a_114	1904	198	NA	NA
a	a_114	1909	206	NA	NA
a	a_114	1924	246	NA	NA
a	a_114	1929	257	NA	NA
a	a_114	1935	273	NA	NA
a	a_114	1950	298	NA	NA
a	a_115	1904	156	NA	NA
a	a_115	1909	156	NA	NA
a	a_115	1924	156	NA	NA
a	a_116	1904	174	NA	NA
a	a_116	1909	175	NA	NA
a	a_116	1924	176	NA	NA
a	a_117	1904	274	25.3	26.4993
a	a_117	1909	290	NA	26.4993
a	a_117	1924	323	NA	26.4993
a	a_117	1929	338	NA	26.4993
a	a_117	1935	348	30.5	26.4993
a	a_117	1950	368	NA	26.4993
a	a_117	1958	381	NA	26.4993
a	a_117	1968	399	NA	26.4993
a	a_117	1977	412	NA	26.4993
a	a_117	1980	419	31.5	26.4993
a	a_117	1990	433	NA	26.4993
a	a_117	2000	441	38.8	26.4993
a	a_117	2010	451	NA	26.4993
a	a_117	2020	452	NA	26.4993
a	a_118	1904	297	NA	37.2082
a	a_118	1909	314	NA	37.2082
a	a_118	1924	355	NA	37.2082
a	a_118	1929	377	NA	37.2082
a	a_118	1935	397	31	37.2082
a	a_118	1950	431	NA	37.2082
a	a_118	1958	453	NA	37.2082
a	a_118	1968	476	NA	37.2082
a	a_118	1977	496	NA	37.2082
a	a_118	1980	508	34.5	37.2082
a	a_118	1990	530	NA	37.2082
a	a_118	2000	554	37.2	37.2082
a	a_118	2010	575	NA	37.2082
a	a_118	2020	597	39.9	37.2082
a	a_119	1904	206	24.2	NA
a	a_119	1909	211	NA	NA
a	a_119	1924	228	NA	NA
a	a_119	1929	236	NA	NA
a	a_119	1935	241	NA	NA
a	a_119	1950	268	NA	NA
a	a_119	1958	277	NA	NA
a	a_119	1968	292	NA	NA
a	a_119	1977	311	NA	NA
a	a_119	1980	320	32.5	NA
a	a_119	1990	320	NA	NA
a	a_120	1904	181	NA	NA
a	a_120	1909	184	NA	NA
a	a_120	1924	185	NA	NA
a	a_120	1929	185	NA	NA
a	a_121	1904	149	NA	NA
a	a_121	1909	149	NA	NA
a	a_122	1904	217	NA	NA
a	a_122	1909	223	NA	NA
a	a_122	1924	231	NA	NA
a	a_122	1929	231	NA	NA
a	a_122	1935	233	NA	NA
a	a_122	1950	237	NA	NA
a	a_123	1904	233	NA	35.3272
a	a_123	1909	248	NA	35.3272
a	a_123	1924	290	NA	35.3272
a	a_123	1929	305	27.3	35.3272
a	a_123	1935	319	NA	35.3272
a	a_123	1950	351	30.3	35.3272
a	a_123	1958	376	NA	35.3272
a	a_123	1968	397	NA	35.3272
a	a_123	1977	413	NA	35.3272
a	a_123	1980	422	32	35.3272
a	a_123	1990	439	NA	35.3272
a	a_123	2000	456	36.5	35.3272
a	a_123	2010	471	NA	35.3272
a	a_123	2020	485	NA	35.3272
a	a_124	1904	219	NA	NA
a	a_124	1909	227	NA	NA
a	a_124	1924	238	NA	NA
a	a_124	1929	240	NA	NA
a	a_124	1935	243	NA	NA
a	a_124	1950	245	NA	NA
a	a_124	1958	247	NA	NA
a	a_124	1968	248	NA	NA
a	a_124	1977	248	NA	NA
a	a_125	1904	158	NA	NA
a	a_125	1909	161	NA	NA
a	a_125	1924	168	NA	NA
a	a_125	1929	168	NA	NA
a	a_125	1935	168	NA	NA
a	a_126	1904	157	NA	NA
a	a_126	1909	157	NA	NA
a	a_126	1924	158	NA	NA
a	a_126	1929	159	19	NA
a	a_127	1904	170	NA	NA
a	a_127	1909	173	NA	NA
a	a_127	1924	174	NA	NA
a	a_127	1929	174	NA	NA
a	a_128	1904	173	NA	NA
a	a_128	1909	175	NA	NA
a	a_128	1924	178	NA	NA
a	a_128	1929	179	NA	NA
a	a_128	1935	179	NA	NA
a	a_129	1904	173	NA	NA
a	a_129	1909	176	NA	NA
a	a_129	1924	181	NA	NA
a	a_129	1929	181	NA	NA
a	a_129	1935	181	NA	NA
a	a_130	1904	135	NA	NA
a	a_130	1909	137	NA	NA
a	a_130	1924	137	NA	NA
a	a_131	1904	152	NA	NA
a	a_131	1909	152	NA	NA
a	a_132	1904	260	NA	34.1334
a	a_132	1909	277	NA	34.1334
a	a_132	1924	323	NA	34.1334
a	a_132	1929	343	NA	34.1334
a	a_132	1935	364	NA	34.1334
a	a_132	1950	407	32.3	34.1334
a	a_132	1958	439	33	34.1334
a	a_132	1968	469	36.1	34.1334
a	a_132	1977	497	36.1	34.1334
a	a_132	1980	507	35	34.1334
a	a_132	1990	531	36.8	34.1334
a	a_132	2000	551	37.2	34.1334
a	a_132	2010	569	38.5	34.1334
a	a_132	2020	585	39.4	34.1334
a	a_133	1904	248	NA	27.8541
a	a_133	1909	266	NA	27.8541
a	a_133	1924	305	NA	27.8541
a	a_133	1929	319	NA	27.8541
a	a_133	1935	334	29.5	27.8541
a	a_133	1950	356	NA	27.8541
a	a_133	1958	367	NA	27.8541
a	a_133	1968	388	NA	27.8541
a	a_133	1977	401	NA	27.8541
a	a_133	1980	408	32	27.8541
a	a_133	1990	424	NA	27.8541
a	a_133	2000	428	34.2	27.8541
a	a_133	2010	445	NA	27.8541
a	a_133	2020	453	NA	27.8541
a	a_134	1904	247	NA	16.4816
a	a_134	1909	258	NA	16.4816
a	a_134	1924	285	NA	16.4816
a	a_134	1929	292	NA	16.4816
a	a_134	1935	301	NA	16.4816
a	a_134	1950	316	NA	16.4816
a	a_134	1958	321	NA	16.4816
a	a_134	1968	326	NA	16.4816
a	a_134	1977	328	NA	16.4816
a	a_134	1980	329	32	16.4816
a	a_134	1990	330	NA	16.4816
a	a_134	2000	334	NA	16.4816
a	a_134	2010	334	NA	16.4816
a	a_135	1904	249	NA	15.7472
a	a_135	1909	257	NA	15.7472
a	a_135	1924	285	NA	15.7472
a	a_135	1929	294	NA	15.7472
a	a_135	1935	306	28.5	15.7472
a	a_135	1950	321	31	15.7472
a	a_135	1958	342	NA	15.7472
a	a_135	1968	348	NA	15.7472
a	a_135	1977	360	NA	15.7472
a	a_135	1980	360	29	15.7472
a	a_135	1990	365	NA	15.7472
a	a_135	2000	370	33.1	15.7472
a	a_135	2010	375	NA	15.7472
a	a_135	2020	381	NA	15.7472
a	a_136	1904	155	NA	NA
a	a_136	1909	157	NA	NA
a	a_137	1904	211	NA	NA
a	a_137	1909	215	NA	NA
a	a_137	1924	231	NA	NA
a	a_137	1929	233	NA	NA
a	a_137	1935	237	27	NA
a	a_137	1950	241	NA	NA
a	a_137	1958	241	NA	NA
a	a_137	1968	242	NA	NA
a	a_137	1977	242	NA	NA
a	a_137	1980	244	23.5	NA
a	a_137	1990	244	NA	NA
a	a_138	1904	156	NA	NA
a	a_138	1909	160	NA	NA
a	a_138	1924	160	NA	NA
a	a_138	1929	160	NA	NA
a	a_139	1904	198	NA	NA
a	a_139	1909	199	NA	NA
a	a_139	1924	199	NA	NA
a	a_139	1929	200	24	NA
a	a_140	1904	142	NA	NA
a	a_140	1909	142	NA	NA
a	a_140	1924	142	NA	NA
a	a_141	1904	282	NA	36.1794
a	a_141	1909	299	NA	36.1794
a	a_141	1924	347	NA	36.1794
a	a_141	1929	361	NA	36.1794
a	a_141	1935	386	30	36.1794
a	a_141	1950	421	NA	36.1794
a	a_141	1958	451	NA	36.1794
a	a_141	1968	484	NA	36.1794
a	a_141	1977	507	NA	36.1794
a	a_141	1980	518	35	36.1794
a	a_141	1990	539	NA	36.1794
a	a_141	2000	554	36.8	36.1794
a	a_141	2010	568	NA	36.1794
a	a_141	2020	583	37.3	36.1794
a	a_142	1904	201	NA	22.3799
a	a_142	1909	209	NA	22.3799
a	a_142	1924	228	NA	22.3799
a	a_142	1929	235	30	22.3799
a	a_142	1935	242	30.5	22.3799
a	a_142	1950	257	NA	22.3799
a	a_142	1958	270	NA	22.3799
a	a_142	1968	283	NA	22.3799
a	a_142	1977	293	NA	22.3799
a	a_142	1980	297	29.5	22.3799
a	a_142	1990	307	NA	22.3799
a	a_142	2000	314	32.9	22.3799
a	a_142	2010	327	NA	22.3799
a	a_142	2020	341	32.2	22.3799
a	a_143	1904	235	NA	18.0838
a	a_143	1909	246	NA	18.0838
a	a_143	1924	270	NA	18.0838
a	a_143	1929	278	NA	18.0838
a	a_143	1935	292	NA	18.0838
a	a_143	1950	307	NA	18.0838
a	a_143	1958	325	NA	18.0838
a	a_143	1968	337	NA	18.0838
a	a_143	1977	351	NA	18.0838
a	a_143	1980	356	33	18.0838
a	a_143	1990	368	NA	18.0838
a	a_143	2000	376	32.8	18.0838
a	a_143	2010	383	NA	18.0838
a	a_143	2020	391	NA	18.0838
a	a_144	1904	176	NA	NA
a	a_144	1909	183	NA	NA
a	a_144	1924	196	NA	NA
a	a_144	1929	198	NA	NA
a	a_144	1935	198	26	NA
a	a_144	1950	198	NA	NA
a	a_144	1958	200	23.4	NA
a	a_144	1968	201	NA	NA
a	a_145	1904	174	NA	NA
a	a_145	1909	176	NA	NA
a	a_145	1924	180	NA	NA
a	a_145	1929	181	NA	NA
a	a_145	1935	182	NA	NA
a	a_146	1904	147	NA	NA
a	a_146	1909	148	NA	NA
a	a_146	1924	148	18.4	NA
a	a_146	1929	148	19.8	NA
a	a_147	1904	252	NA	24.3277
a	a_147	1909	272	NA	24.3277
a	a_147	1924	319	NA	24.3277
a	a_147	1929	334	NA	24.3277
a	a_147	1935	354	NA	24.3277
a	a_147	1950	394	NA	24.3277
a	a_147	1958	418	33.5	24.3277
a	a_147	1968	444	34.3	24.3277
a	a_147	1977	468	35.5	24.3277
a	a_147	1980	475	35.8	24.3277
a	a_147	1990	487	35.8	24.3277
a	a_147	2000	501	35.6	24.3277
a	a_147	2010	513	36.1	24.3277
a	a_147	2020	524	36.4	24.3277
a	a_148	1904	296	NA	42.0345
a	a_148	1909	308	NA	42.0345
a	a_148	1924	346	NA	42.0345
a	a_148	1929	357	NA	42.0345
a	a_148	1935	373	NA	42.0345
a	a_148	1950	400	NA	42.0345
a	a_148	1958	417	NA	42.0345
a	a_148	1968	435	NA	42.0345
a	a_148	1977	450	NA	42.0345
a	a_148	1980	456	30	42.0345
a	a_148	1990	473	NA	42.0345
a	a_148	2000	485	34.7	42.0345
a	a_148	2010	502	NA	42.0345
a	a_148	2020	517	NA	42.0345
a	a_149	1904	267	NA	10.167
a	a_149	1909	273	NA	10.167
a	a_149	1924	289	NA	10.167
a	a_149	1929	294	NA	10.167
a	a_149	1935	299	NA	10.167
a	a_149	1950	310	NA	10.167
a	a_149	1958	317	NA	10.167
a	a_149	1968	320	NA	10.167
a	a_149	1977	325	NA	10.167
a	a_149	1980	326	29.5	10.167
a	a_149	1990	328	NA	10.167
a	a_149	2000	330	31.6	10.167
a	a_149	2010	331	NA	10.167
a	a_149	2020	331	NA	10.167
a	a_150	1904	246	NA	15.2721
a	a_150	1909	253	NA	15.2721
a	a_150	1924	285	NA	15.2721
a	a_150	1929	292	27	15.2721
a	a_150	1935	304	28.5	15.2721
a	a_150	1950	322	NA	15.2721
a	a_150	1958	336	NA	15.2721
a	a_150	1968	350	NA	15.2721
a	a_150	1977	360	NA	15.2721
a	a_150	1980	365	31	15.2721
a	a_150	1990	374	NA	15.2721
a	a_150	2000	380	34.8	15.2721
a	a_150	2010	389	NA	15.2721
a	a_150	2020	398	NA	15.2721
a	a_151	1904	165	NA	NA
a	a_151	1909	165	NA	NA
a	a_151	1924	167	NA	NA
a	a_151	1929	167	20.4	NA
a	a_152	1904	186	NA	NA
a	a_152	1909	188	NA	NA
a	a_152	1924	200	NA	NA
a	a_152	1929	201	NA	NA
a	a_152	1935	203	NA	NA
a	a_153	1904	279	NA	17.479
a	a_153	1909	300	NA	17.479
a	a_153	1924	317	NA	17.479
a	a_153	1929	324	26	17.479
a	a_153	1935	329	NA	17.479
a	a_153	1950	344	NA	17.479
a	a_153	1958	351	NA	17.479
a	a_153	1968	358	NA	17.479
a	a_153	1977	366	NA	17.479
a	a_153	1980	370	37	17.479
a	a_153	1990	373	NA	17.479
a	a_153	2000	375	33	17.479
a	a_153	2010	375	NA	17.479
a	a_153	2020	375	NA	17.479
a	a_154	1904	143	NA	NA
a	a_154	1909	143	NA	NA
a	a_154	1924	144	NA	NA
a	a_154	1929	144	NA	NA
a	a_154	1935	144	NA	NA
a	a_155	1904	209	NA	NA
a	a_155	1909	210	NA	NA
a	a_155	1924	211	NA	NA
a	a_155	1929	211	19.5	NA
a	a_155	1935	211	NA	NA
a	a_156	1904	214	NA	15.4566
a	a_156	1909	219	NA	15.4566
a	a_156	1924	243	NA	15.4566
a	a_156	1929	253	NA	15.4566
a	a_156	1935	265	NA	15.4566
a	a_156	1950	284	NA	15.4566
a	a_156	1958	300	NA	15.4566
a	a_156	1968	317	NA	15.4566
a	a_156	1977	330	NA	15.4566
a	a_156	1980	334	30.5	15.4566
a	a_156	1990	346	NA	15.4566
a	a_156	2000	359	30.2	15.4566
a	a_156	2010	377	NA	15.4566
a	a_156	2020	398	NA	15.4566
a	a_157	1904	245	NA	11.1212
a	a_157	1909	253	NA	11.1212
a	a_157	1924	282	NA	11.1212
a	a_157	1929	290	NA	11.1212
a	a_157	1935	298	NA	11.1212
a	a_157	1950	317	NA	11.1212
a	a_157	1958	324	NA	11.1212
a	a_157	1968	339	NA	11.1212
a	a_157	1977	358	NA	11.1212
a	a_157	1980	364	31.5	11.1212
a	a_157	1990	381	NA	11.1212
a	a_157	2000	394	30.8	11.1212
a	a_157	2010	403	NA	11.1212
a	a_157	2020	412	NA	11.1212
a	a_158	1904	198	NA	25.5569
a	a_158	1909	204	NA	25.5569
a	a_158	1924	227	NA	25.5569
a	a_158	1929	235	NA	25.5569
a	a_158	1935	239	NA	25.5569
a	a_158	1950	247	29.1	25.5569
a	a_158	1958	256	NA	25.5569
a	a_158	1968	267	NA	25.5569
a	a_158	1977	283	NA	25.5569
a	a_158	1980	287	25	25.5569
a	a_158	1990	304	NA	25.5569
a	a_158	2000	321	19.1	25.5569
a	a_158	2010	338	NA	25.5569
a	a_158	2020	350	NA	25.5569
a	a_159	1904	175	NA	NA
a	a_159	1909	182	NA	NA
a	a_159	1924	197	NA	NA
a	a_159	1929	201	NA	NA
a	a_159	1935	208	NA	NA
a	a_159	1950	214	NA	NA
a	a_159	1958	221	NA	NA
a	a_159	1968	226	NA	NA
a	a_159	1977	227	NA	NA
a	a_160	1904	203	NA	NA
a	a_160	1909	204	NA	NA
a	a_160	1924	209	NA	NA
a	a_160	1929	209	NA	NA
a	a_160	1935	210	NA	NA
a	a_160	1950	213	NA	NA
a	a_161	1904	176	NA	NA
a	a_161	1909	177	NA	NA
a	a_161	1924	179	NA	NA
a	a_161	1929	179	NA	NA
a	a_161	1935	179	NA	NA
a	a_161	1950	179	NA	NA
a	a_162	1904	303	NA	31.8636
a	a_162	1909	319	24.2	31.8636
a	a_162	1924	368	NA	31.8636
a	a_162	1929	388	25	31.8636
a	a_162	1935	402	29	31.8636
a	a_162	1950	430	NA	31.8636
a	a_162	1958	447	NA	31.8636
a	a_162	1968	471	NA	31.8636
a	a_162	1977	495	NA	31.8636
a	a_162	1980	503	30.5	31.8636
a	a_162	1990	517	NA	31.8636
a	a_162	2000	529	31.1	31.8636
a	a_162	2010	540	NA	31.8636
a	a_162	2020	549	NA	31.8636
a	a_163	1904	209	NA	17.4673
a	a_163	1909	218	NA	17.4673
a	a_163	1924	243	NA	17.4673
a	a_163	1929	251	NA	17.4673
a	a_163	1935	264	NA	17.4673
a	a_163	1950	291	NA	17.4673
a	a_163	1958	307	NA	17.4673
a	a_163	1968	331	NA	17.4673
a	a_163	1977	352	NA	17.4673
a	a_163	1980	357	30	17.4673
a	a_163	1990	377	NA	17.4673
a	a_163	2000	385	28.2	17.4673
a	a_163	2010	398	NA	17.4673
a	a_163	2020	411	NA	17.4673
a	a_164	1904	170	NA	NA
a	a_164	1909	173	NA	NA
a	a_164	1924	189	NA	NA
a	a_164	1929	192	NA	NA
a	a_164	1935	194	NA	NA
a	a_165	1904	202	NA	10.3908
a	a_165	1909	207	NA	10.3908
a	a_165	1924	230	NA	10.3908
a	a_165	1929	238	NA	10.3908
a	a_165	1935	243	NA	10.3908
a	a_165	1950	261	NA	10.3908
a	a_165	1958	265	NA	10.3908
a	a_165	1968	278	NA	10.3908
a	a_165	1977	292	NA	10.3908
a	a_165	1980	297	30.5	10.3908
a	a_165	1990	309	NA	10.3908
a	a_165	2000	312	31.4	10.3908
a	a_165	2010	316	NA	10.3908
a	a_165	2020	321	NA	10.3908
a	a_166	1904	180	NA	NA
a	a_166	1909	186	NA	NA
a	a_166	1924	188	NA	NA
a	a_166	1929	188	NA	NA
a	a_166	1935	189	NA	NA
a	a_166	1950	189	NA	NA
a	a_167	1904	243	NA	30.819
a	a_167	1909	255	NA	30.819
a	a_167	1924	295	NA	30.819
a	a_167	1929	316	NA	30.819
a	a_167	1935	330	30	30.819
a	a_167	1950	365	NA	30.819
a	a_167	1958	391	NA	30.819
a	a_167	1968	416	NA	30.819
a	a_167	1977	441	NA	30.819
a	a_167	1980	450	34.5	30.819
a	a_167	1990	472	NA	30.819
a	a_167	2000	489	34.5	30.819
a	a_167	2010	509	NA	30.819
a	a_167	2020	528	NA	30.819
a	a_168	1904	146	NA	NA
a	a_168	1909	149	NA	NA
a	a_168	1924	151	NA	NA
a	a_168	1929	153	NA	NA
a	a_168	1935	155	NA	NA
a	a_169	1904	249	NA	36.2029
a	a_169	1909	263	NA	36.2029
a	a_169	1924	300	NA	36.2029
a	a_169	1929	312	NA	36.2029
a	a_169	1935	325	NA	36.2029
a	a_169	1950	347	NA	36.2029
a	a_169	1958	361	NA	36.2029
a	a_169	1968	382	NA	36.2029
a	a_169	1977	401	NA	36.2029
a	a_169	1980	409	36	36.2029
a	a_169	1990	426	NA	36.2029
a	a_169	2000	437	33.6	36.2029
a	a_169	2010	444	NA	36.2029
a	a_169	2020	450	NA	36.2029
a	a_170	1904	233	NA	30.0454
a	a_170	1909	250	NA	30.0454
a	a_170	1924	286	NA	30.0454
a	a_170	1929	302	NA	30.0454
a	a_170	1935	318	NA	30.0454
a	a_170	1950	350	NA	30.0454
a	a_170	1958	364	NA	30.0454
a	a_170	1968	388	NA	30.0454
a	a_170	1977	410	NA	30.0454
a	a_170	1980	417	32.5	30.0454
a	a_170	1990	435	NA	30.0454
a	a_170	2000	446	34	30.0454
a	a_170	2010	455	NA	30.0454
a	a_170	2020	461	NA	30.0454
a	a_171	1904	299	NA	16.8114
a	a_171	1909	306	NA	16.8114
a	a_171	1924	332	NA	16.8114
a	a_171	1929	340	NA	16.8114
a	a_171	1935	350	NA	16.8114
a	a_171	1950	362	NA	16.8114
a	a_171	1958	370	NA	16.8114
a	a_171	1968	375	NA	16.8114
a	a_171	1977	376	NA	16.8114
a	a_171	1980	378	30.5	16.8114
a	a_171	1990	384	NA	16.8114
a	a_171	2000	385	34	16.8114
a	a_171	2010	386	NA	16.8114
a	a_171	2020	389	NA	16.8114
a	a_172	1904	142	NA	NA
a	a_172	1909	143	NA	NA
a	a_173	1904	249	NA	43.4639
a	a_173	1909	270	NA	43.4639
a	a_173	1924	321	NA	43.4639
a	a_173	1929	340	NA	43.4639
a	a_173	1935	360	NA	43.4639
a	a_173	1950	402	32.5	43.4639
a	a_173	1958	419	34	43.4639
a	a_173	1968	447	35.9	43.4639
a	a_173	1977	475	35.9	43.4639
a	a_173	1980	484	34.5	43.4639
a	a_173	1990	509	36.2	43.4639
a	a_173	2000	526	36.7	43.4639
a	a_173	2010	538	37.5	43.4639
a	a_173	2020	554	38.8	43.4639
a	a_174	1904	270	NA	47.1435
a	a_174	1909	290	NA	47.1435
a	a_174	1924	343	NA	47.1435
a	a_174	1929	360	NA	47.1435
a	a_174	1935	379	NA	47.1435
a	a_174	1950	431	32	47.1435
a	a_174	1958	458	34	47.1435
a	a_174	1968	490	37	47.1435
a	a_174	1977	521	37	47.1435
a	a_174	1980	532	39	47.1435
a	a_174	1990	560	38.4	47.1435
a	a_174	2000	580	38.2	47.1435
a	a_174	2010	596	39.9	47.1435
a	a_174	2020	608	41.1	47.1435
a	a_175	1904	253	NA	NA
a	a_175	1909	255	NA	NA
a	a_175	1924	257	NA	NA
a	a_175	1929	257	NA	NA
a	a_175	1935	257	NA	NA
a	a_176	1904	260	NA	21.1115
a	a_176	1909	266	NA	21.1115
a	a_176	1924	291	NA	21.1115
a	a_176	1929	298	28	21.1115
a	a_176	1935	305	NA	21.1115
a	a_176	1950	315	NA	21.1115
a	a_176	1958	334	NA	21.1115
a	a_176	1968	341	NA	21.1115
a	a_176	1977	346	NA	21.1115
a	a_176	1980	346	35	21.1115
a	a_176	1990	346	NA	21.1115
a	a_176	2000	350	34	21.1115
a	a_176	2010	352	NA	21.1115
a	a_176	2020	354	NA	21.1115
a	a_177	1904	202	NA	NA
a	a_177	1909	204	NA	NA
a	a_177	1924	209	NA	NA
a	a_177	1929	209	NA	NA
a	a_177	1935	209	NA	NA
a	a_178	1904	225	NA	9.75857
a	a_178	1909	231	NA	9.75857
a	a_178	1924	250	NA	9.75857
a	a_178	1929	258	NA	9.75857
a	a_178	1935	269	NA	9.75857
a	a_178	1950	283	31.5	9.75857
a	a_178	1958	292	32.5	9.75857
a	a_178	1968	309	34.4	9.75857
a	a_178	1977	319	34.7	9.75857
a	a_178	1980	322	36	9.75857
a	a_178	1990	334	35.7	9.75857
a	a_178	2000	340	37	9.75857
a	a_178	2010	343	37.1	9.75857
a	a_178	2020	344	NA	9.75857
a	a_179	1904	193	NA	NA
a	a_179	1909	194	NA	NA
a	a_179	1924	199	NA	NA
a	a_179	1929	199	NA	NA
a	a_179	1935	200	NA	NA
a	a_180	1904	225	NA	12.9394
a	a_180	1909	236	NA	12.9394
a	a_180	1924	273	NA	12.9394
a	a_180	1929	283	NA	12.9394
a	a_180	1935	292	NA	12.9394
a	a_180	1950	308	NA	12.9394
a	a_180	1958	316	NA	12.9394
a	a_180	1968	325	NA	12.9394
a	a_180	1977	332	NA	12.9394
a	a_180	1980	334	32.5	12.9394
a	a_180	1990	341	NA	12.9394
a	a_180	2000	349	37.1	12.9394
a	a_180	2010	358	NA	12.9394
a	a_180	2020	368	36.4	12.9394
a	a_181	1904	132	NA	NA
a	a_181	1909	133	NA	NA
a	a_181	1924	133	NA	NA
a	a_181	1929	133	NA	NA
a	a_182	1904	217	NA	12.2718
a	a_182	1909	219	NA	12.2718
a	a_182	1924	243	NA	12.2718
a	a_182	1929	251	NA	12.2718
a	a_182	1935	262	NA	12.2718
a	a_182	1950	276	NA	12.2718
a	a_182	1958	292	NA	12.2718
a	a_182	1968	306	NA	12.2718
a	a_182	1977	319	NA	12.2718
a	a_182	1980	326	32	12.2718
a	a_182	1990	343	NA	12.2718
a	a_182	2000	359	37.3	12.2718
a	a_182	2010	373	NA	12.2718
a	a_182	2020	378	38.6	12.2718
a	a_183	1904	172	NA	13.552
a	a_183	1909	182	NA	13.552
a	a_183	1924	217	NA	13.552
a	a_183	1929	228	NA	13.552
a	a_183	1935	241	28.5	13.552
a	a_183	1950	265	NA	13.552
a	a_183	1958	275	NA	13.552
a	a_183	1968	288	NA	13.552
a	a_183	1977	301	NA	13.552
a	a_183	1980	305	32.5	13.552
a	a_183	1990	315	NA	13.552
a	a_183	2000	329	36.3	13.552
a	a_183	2010	338	NA	13.552
a	a_183	2020	345	35.7	13.552
a	a_184	1904	169	NA	13.8741
a	a_184	1909	178	NA	13.8741
a	a_184	1924	204	NA	13.8741
a	a_184	1929	213	NA	13.8741
a	a_184	1935	223	29.5	13.8741
a	a_184	1950	241	NA	13.8741
a	a_184	1958	261	NA	13.8741
a	a_184	1968	283	NA	13.8741
a	a_184	1977	303	NA	13.8741
a	a_184	1980	311	36	13.8741
a	a_184	1990	334	NA	13.8741
a	a_184	2000	357	37	13.8741
a	a_184	2010	379	NA	13.8741
a	a_184	2020	397	39.6	13.8741
a	a_185	1904	149	NA	NA
a	a_185	1909	151	NA	NA
a	a_185	1924	153	NA	NA
a	a_185	1929	153	NA	NA
a	a_186	1904	153	NA	NA
a	a_186	1909	154	NA	NA
a	a_186	1924	154	NA	NA
a	a_187	1904	163	NA	6.44812
a	a_187	1909	174	NA	6.44812
a	a_187	1924	210	NA	6.44812
a	a_187	1929	219	NA	6.44812
a	a_187	1935	229	27	6.44812
a	a_187	1950	245	NA	6.44812
a	a_187	1958	260	NA	6.44812
a	a_187	1968	274	NA	6.44812
a	a_187	1977	291	NA	6.44812
a	a_187	1980	301	34	6.44812
a	a_187	1990	318	NA	6.44812
a	a_187	2000	321	37.1	6.44812
a	a_187	2010	325	NA	6.44812
a	a_187	2020	327	37.2	6.44812
a	a_188	1904	283	NA	37.3692
a	a_188	1909	300	NA	37.3692
a	a_188	1924	338	NA	37.3692
a	a_188	1929	351	NA	37.3692
a	a_188	1935	361	30	37.3692
a	a_188	1950	392	NA	37.3692
a	a_188	1958	407	NA	37.3692
a	a_188	1968	429	NA	37.3692
a	a_188	1977	447	NA	37.3692
a	a_188	1980	453	35	37.3692
a	a_188	1990	467	NA	37.3692
a	a_188	2000	478	36.6	37.3692
a	a_188	2010	487	NA	37.3692
a	a_188	2020	494	38.5	37.3692
a	a_189	1904	289	NA	32.2524
a	a_189	1909	295	NA	32.2524
a	a_189	1924	324	NA	32.2524
a	a_189	1929	329	NA	32.2524
a	a_189	1935	333	NA	32.2524
a	a_189	1950	348	NA	32.2524
a	a_189	1958	361	NA	32.2524
a	a_189	1968	377	NA	32.2524
a	a_189	1977	391	NA	32.2524
a	a_189	1980	393	32.5	32.2524
a	a_189	1990	398	NA	32.2524
a	a_189	2000	405	34.3	32.2524
a	a_189	2010	413	NA	32.2524
a	a_189	2020	429	36.9	32.2524
a	a_190	1904	193	NA	26.7507
a	a_190	1909	202	NA	26.7507
a	a_190	1924	230	NA	26.7507
a	a_190	1929	240	NA	26.7507
a	a_190	1935	251	NA	26.7507
a	a_190	1950	270	NA	26.7507
a	a_190	1958	287	NA	26.7507
a	a_190	1968	310	NA	26.7507
a	a_190	1977	326	NA	26.7507
a	a_190	1980	332	33	26.7507
a	a_190	1990	347	NA	26.7507
a	a_190	2000	360	35	26.7507
a	a_190	2010	368	NA	26.7507
a	a_190	2020	380	NA	26.7507
a	a_191	1904	206	NA	NA
a	a_191	1909	211	NA	NA
a	a_191	1924	231	NA	NA
a	a_191	1929	231	NA	NA
a	a_191	1935	238	28	NA
a	a_191	1950	239	NA	NA
a	a_192	1904	268	NA	NA
a	a_192	1909	291	NA	NA
a	a_192	1924	357	NA	NA
a	a_192	1929	375	NA	NA
a	a_192	1935	403	31.5	NA
a	a_192	1950	461	NA	NA
a	a_193	1904	132	NA	NA
a	a_194	1904	197	NA	NA
a	a_194	1909	198	NA	NA
a	a_194	1924	200	NA	NA
a	a_194	1929	200	NA	NA
a	a_194	1935	202	NA	NA
a	a_195	1904	277	NA	NA
a	a_195	1909	286	NA	NA
a	a_195	1924	317	NA	NA
a	a_195	1929	326	NA	NA
a	a_195	1935	335	NA	NA
a	a_195	1950	359	NA	NA
a	a_196	1904	152	NA	NA
a	a_196	1909	153	NA	NA
a	a_196	1924	153	NA	NA
a	a_197	1904	144	NA	NA
a	a_197	1909	147	NA	NA
a	a_197	1924	148	NA	NA
a	a_197	1929	148	NA	NA
a	a_197	1935	149	NA	NA
a	a_198	1904	194	NA	19.4582
a	a_198	1909	198	NA	19.4582
a	a_198	1924	219	NA	19.4582
a	a_198	1929	223	NA	19.4582
a	a_198	1935	228	NA	19.4582
a	a_198	1950	235	NA	19.4582
a	a_198	1958	237	NA	19.4582
a	a_198	1968	243	NA	19.4582
a	a_198	1977	245	NA	19.4582
a	a_198	1980	246	28	19.4582
a	a_198	1990	246	NA	19.4582
a	a_198	2000	248	26	19.4582
a	a_198	2010	250	NA	19.4582
a	a_198	2020	260	NA	19.4582
a	a_199	1904	287	NA	39.1678
a	a_199	1909	299	NA	39.1678
a	a_199	1924	326	NA	39.1678
a	a_199	1929	337	NA	39.1678
a	a_199	1935	344	NA	39.1678
a	a_199	1950	360	NA	39.1678
a	a_199	1958	385	NA	39.1678
a	a_199	1968	413	NA	39.1678
a	a_199	1977	440	NA	39.1678
a	a_199	1980	448	34.5	39.1678
a	a_199	1990	474	NA	39.1678
a	a_199	2000	487	37.4	39.1678
a	a_199	2010	499	NA	39.1678
a	a_199	2020	509	NA	39.1678
a	a_200	1904	228	NA	16.8743
a	a_200	1909	236	NA	16.8743
a	a_200	1924	261	NA	16.8743
a	a_200	1929	273	NA	16.8743
a	a_200	1935	285	NA	16.8743
a	a_200	1950	303	30.8	16.8743
a	a_200	1958	325	NA	16.8743
a	a_200	1968	347	NA	16.8743
a	a_200	1977	365	NA	16.8743
a	a_200	1980	374	35	16.8743
a	a_200	1990	391	NA	16.8743
a	a_200	2000	409	36.8	16.8743
a	a_200	2010	423	NA	16.8743
a	a_200	2020	435	NA	16.8743
a	a_201	1904	195	NA	23.1103
a	a_201	1909	202	NA	23.1103
a	a_201	1924	217	NA	23.1103
a	a_201	1929	223	NA	23.1103
a	a_201	1935	228	NA	23.1103
a	a_201	1950	240	NA	23.1103
a	a_201	1958	254	NA	23.1103
a	a_201	1968	268	NA	23.1103
a	a_201	1977	276	NA	23.1103
a	a_201	1980	281	34	23.1103
a	a_201	1990	289	NA	23.1103
a	a_201	2000	298	33.1	23.1103
a	a_201	2010	308	33.4	23.1103
a	a_201	2020	325	33.6	23.1103
a	a_202	1904	269	NA	29.7548
a	a_202	1909	284	NA	29.7548
a	a_202	1924	329	NA	29.7548
a	a_202	1929	343	NA	29.7548
a	a_202	1935	361	NA	29.7548
a	a_202	1950	392	NA	29.7548
a	a_202	1958	404	NA	29.7548
a	a_202	1968	424	NA	29.7548
a	a_202	1977	446	NA	29.7548
a	a_202	1980	462	36.5	29.7548
a	a_202	1990	491	NA	29.7548
a	a_202	2000	511	37.2	29.7548
a	a_202	2010	517	NA	29.7548
a	a_202	2020	517	NA	29.7548
a	a_203	1904	161	NA	NA
a	a_203	1909	162	NA	NA
a	a_203	1924	163	NA	NA
a	a_203	1929	163	19.4	NA
a	a_204	1904	182	NA	NA
a	a_204	1909	187	NA	NA
a	a_204	1924	198	NA	NA
a	a_204	1929	199	NA	NA
a	a_204	1935	200	NA	NA
a	a_205	1904	232	NA	24.0135
a	a_205	1909	245	NA	24.0135
a	a_205	1924	271	NA	24.0135
a	a_205	1929	281	NA	24.0135
a	a_205	1935	292	NA	24.0135
a	a_205	1950	313	NA	24.0135
a	a_205	1958	332	NA	24.0135
a	a_205	1968	349	NA	24.0135
a	a_205	1977	362	NA	24.0135
a	a_205	1980	367	35	24.0135
a	a_205	1990	380	NA	24.0135
a	a_205	2000	392	34.5	24.0135
a	a_205	2010	398	NA	24.0135
a	a_205	2020	398	NA	24.0135
a	a_206	1904	256	NA	17.0628
a	a_206	1909	269	NA	17.0628
a	a_206	1924	303	NA	17.0628
a	a_206	1929	312	NA	17.0628
a	a_206	1935	321	NA	17.0628
a	a_206	1950	337	32.6	17.0628
a	a_206	1958	345	33.2	17.0628
a	a_206	1968	354	32.3	17.0628
a	a_206	1977	360	33.2	17.0628
a	a_206	1980	363	38	17.0628
a	a_206	1990	368	34.3	17.0628
a	a_206	2000	377	34.4	17.0628
a	a_206	2010	385	35.5	17.0628
a	a_206	2020	399	35.5	17.0628
a	a_207	1904	148	NA	NA
a	a_207	1909	148	NA	NA
a	a_208	1904	204	NA	11.6121
a	a_208	1909	207	NA	11.6121
a	a_208	1924	234	NA	11.6121
a	a_208	1929	239	NA	11.6121
a	a_208	1935	248	NA	11.6121
a	a_208	1950	265	31.1	11.6121
a	a_208	1958	282	33.7	11.6121
a	a_208	1968	298	35	11.6121
a	a_208	1977	314	35	11.6121
a	a_208	1980	322	38.5	11.6121
a	a_208	1990	342	35.8	11.6121
a	a_208	2000	355	36.1	11.6121
a	a_208	2010	365	37.1	11.6121
a	a_208	2020	373	38.5	11.6121
a	a_209	1904	152	NA	NA
a	a_209	1909	152	NA	NA
a	a_209	1924	153	NA	NA
a	a_209	1929	153	NA	NA
a	a_210	1904	163	NA	NA
a	a_210	1909	167	NA	NA
a	a_210	1924	175	NA	NA
a	a_210	1929	176	NA	NA
a	a_210	1935	178	NA	NA
a	a_211	1904	189	NA	NA
a	a_211	1909	191	NA	NA
a	a_211	1924	206	NA	NA
a	a_211	1929	208	NA	NA
a	a_211	1935	208	NA	NA
a	a_211	1950	209	NA	NA
a	a_211	1958	213	NA	NA
a	a_212	1904	261	NA	23.0279
a	a_212	1909	275	NA	23.0279
a	a_212	1924	316	NA	23.0279
a	a_212	1929	328	NA	23.0279
a	a_212	1935	339	NA	23.0279
a	a_212	1950	366	NA	23.0279
a	a_212	1958	386	NA	23.0279
a	a_212	1968	402	NA	23.0279
a	a_212	1977	417	NA	23.0279
a	a_212	1980	423	35	23.0279
a	a_212	1990	431	NA	23.0279
a	a_212	2000	442	24.8	23.0279
a	a_212	2010	451	NA	23.0279
a	a_212	2020	458	NA	23.0279
a	a_213	1904	182	NA	NA
a	a_213	1909	183	NA	NA
a	a_213	1924	189	NA	NA
a	a_213	1929	190	NA	NA
a	a_213	1935	190	NA	NA
a	a_214	1904	232	NA	29.2954
a	a_214	1909	249	NA	29.2954
a	a_214	1924	294	NA	29.2954
a	a_214	1929	313	NA	29.2954
a	a_214	1935	333	NA	29.2954
a	a_214	1950	374	NA	29.2954
a	a_214	1958	398	NA	29.2954
a	a_214	1968	430	NA	29.2954
a	a_214	1977	467	NA	29.2954
a	a_214	1980	478	36.5	29.2954
a	a_214	1990	503	NA	29.2954
a	a_214	2000	518	35.4	29.2954
a	a_214	2010	525	NA	29.2954
a	a_214	2020	533	NA	29.2954
a	a_215	1904	167	NA	NA
a	a_215	1909	170	NA	NA
a	a_215	1924	171	NA	NA
a	a_215	1929	171	NA	NA
a	a_215	1935	174	NA	NA
a	a_216	1904	143	NA	NA
a	a_216	1909	143	NA	NA
a	a_217	1904	191	NA	NA
a	a_217	1909	198	NA	NA
a	a_217	1924	226	NA	NA
a	a_217	1929	233	NA	NA
a	a_217	1935	236	NA	NA
a	a_217	1950	247	NA	NA
a	a_217	1958	251	NA	NA
a	a_217	1968	252	NA	NA
a	a_217	1977	253	NA	NA
a	a_217	1980	253	27	NA
a	a_217	1990	254	NA	NA
a	a_217	2000	254	NA	NA
a	a_218	1904	218	NA	15.3545
a	a_218	1909	230	NA	15.3545
a	a_218	1924	259	NA	15.3545
a	a_218	1929	271	NA	15.3545
[truncated: 4,457 more rows]

## Sheet: Figure 1d
year	tree_id	growth
1828	tree_109	1.27443
1829	tree_109	1.94935
1830	tree_109	3.31793
1831	tree_109	4.86597
1832	tree_109	6.37267
1833	tree_109	5.24568
1834	tree_109	5.80795
1834	tree_171	0.841379
1835	tree_109	4.03967
1835	tree_171	1.74374
1836	tree_109	6.40728
1836	tree_171	2.72657
1837	tree_109	8.07241
1837	tree_171	1.89462
1838	tree_109	6.17198
1838	tree_171	2.29671
1839	tree_109	6.76773
1839	tree_171	3.18735
1840	tree_109	6.85083
1840	tree_171	4.52318
1841	tree_109	8.01837
1841	tree_171	5.40986
1842	tree_109	5.04221
1842	tree_171	2.70278
1843	tree_109	10.4934
1843	tree_171	3.87537
1844	tree_109	8.96301
1844	tree_171	3.90402
1845	tree_109	8.28259
1845	tree_171	5.06546
1846	tree_109	7.46414
1846	tree_171	4.12194
1847	tree_109	8.61884
1847	tree_171	4.52222
1848	tree_109	8.66358
1848	tree_171	4.19283
1849	tree_109	9.6987
1849	tree_171	4.10231
1850	tree_109	10.9812
1850	tree_171	5.73564
1851	tree_109	8.54333
1851	tree_171	5.56084
1852	tree_109	10.9069
1852	tree_171	6.98841
1853	tree_109	13.2461
1853	tree_171	8.4917
1854	tree_109	14.5664
1854	tree_171	7.66906
1855	tree_109	16.4432
1855	tree_171	8.5042
1856	tree_109	12.2483
1856	tree_171	6.76103
1857	tree_109	11.711
1857	tree_171	5.50988
1858	tree_109	13.3804
1858	tree_171	5.23715
1859	tree_109	9.51931
1859	tree_171	6.18132
1860	tree_109	12.2424
1860	tree_171	9.0437
1861	tree_109	11.1162
1861	tree_171	9.01911
1862	tree_109	16.6979
1862	tree_171	9.88221
1863	tree_109	14.5645
1863	tree_171	9.05657
1864	tree_109	16.7282
1864	tree_171	11.0634
1865	tree_109	9.63755
1865	tree_171	7.68309
1866	tree_109	5.59616
1866	tree_171	7.85469
1867	tree_109	7.37074
1867	tree_171	8.72873
1868	tree_109	6.84711
1868	tree_171	6.29159
1869	tree_109	7.5259
1869	tree_171	8.34266
1870	tree_109	6.90253
1870	tree_171	7.61636
1871	tree_109	8.29307
1871	tree_171	10.1955
1872	tree_109	8.86837
1872	tree_171	11.5026
1873	tree_109	9.55125
1873	tree_171	12.1555
1874	tree_109	8.8772
1874	tree_171	10.1
1875	tree_109	11.2049
1875	tree_171	14.0494
1876	tree_109	8.14946
1876	tree_171	11.1366
1877	tree_109	7.41795
1877	tree_171	14.2874
1878	tree_109	12.0427
1878	tree_171	18.3263
1879	tree_109	11.9998
1879	tree_171	20.9114
1880	tree_109	8.71597
1880	tree_171	16.3108
1881	tree_109	7.29531
1881	tree_171	13.4588
1882	tree_109	10.3869
1882	tree_171	16.4635
1883	tree_109	7.97104
1883	tree_171	18.1784
1884	tree_109	8.99421
1884	tree_171	18.0231
1885	tree_109	4.02194
1885	tree_171	13.0908
1886	tree_109	6.2266
1886	tree_171	17.584
1887	tree_109	6.99051
1887	tree_171	12.5804
1888	tree_109	4.2742
1888	tree_171	12.2443
1889	tree_109	8.07176
1889	tree_171	14.0298
1890	tree_109	11.6321
1890	tree_171	17.4629
1891	tree_109	12.073
1891	tree_171	18.6287
1892	tree_109	8.90435
1892	tree_171	13.0957
1893	tree_109	7.83808
1893	tree_171	10.4284
1894	tree_109	14.3962
1894	tree_171	16.8911
1895	tree_109	11.5812
1895	tree_171	19.8809
1896	tree_109	11.7784
1896	tree_171	20.6093
1897	tree_109	12.5448
1897	tree_171	20.1074
1898	tree_109	10.9962
1898	tree_171	21.8277
1899	tree_109	9.08389
1899	tree_171	18.4115
1900	tree_109	7.20038
1900	tree_171	17.7807
1901	tree_109	10.0329
1901	tree_171	21.0071
1902	tree_109	9.77749
1902	tree_171	20.1896
1903	tree_109	13.3961
1903	tree_171	18.9075
1904	tree_109	10.9418
1904	tree_171	19.1909
1905	tree_109	11.1693
1905	tree_171	21.4493
1906	tree_109	12.8797
1906	tree_171	27.696
1907	tree_109	14.0197
1907	tree_171	32.1138
1908	tree_109	12.346
1908	tree_171	25.2237
1909	tree_109	8.54216
1909	tree_171	25.0963
1910	tree_109	12.7132
1910	tree_171	33.8242
1911	tree_109	12.8658
1911	tree_171	29.9371
1912	tree_109	11.342
1912	tree_171	27.5682
1913	tree_109	9.40114
1913	tree_171	27.8323
1914	tree_109	16.1743
1914	tree_171	40.9043
1915	tree_109	11.9342
1915	tree_171	37.2297
1916	tree_109	13.1429
1916	tree_171	40.637
1917	tree_109	9.42254
1917	tree_171	24.8327
1918	tree_109	8.49447
1918	tree_171	12.9293
1919	tree_109	11.0611
1919	tree_171	14.2351
1920	tree_109	11.3971
1920	tree_171	16.3713
1921	tree_109	12.1963
1921	tree_171	18.5799
1922	tree_109	8.69932
1922	tree_171	15.847
1923	tree_109	12.5255
1923	tree_171	25.104
1924	tree_109	15.3826
1924	tree_171	25.672
1925	tree_109	12.766
1925	tree_171	22.8405
1926	tree_109	10.8464
1926	tree_171	22.5133
1927	tree_109	16.2279
1927	tree_171	33.7075
1928	tree_109	12.0957
1928	tree_171	31.9078
1929	tree_109	14.8948
1929	tree_171	18.3467
1930	tree_109	8.5438
1930	tree_171	12.9056
1931	tree_109	11.992
1931	tree_171	19.8748
1932	tree_109	13.2737
1932	tree_171	28.1882
1933	tree_109	12.5144
1933	tree_171	25.7807
1934	tree_109	9.08379
1934	tree_171	18.379
1935	tree_109	9.06342
1935	tree_171	17.6106
1936	tree_109	16.1436
1936	tree_171	29.4537
1937	tree_109	15.7566
1937	tree_171	31.3373
1938	tree_109	8.60612
1938	tree_171	25.8658
1939	tree_109	7.02223
1939	tree_171	20.9844
1940	tree_109	7.2841
1940	tree_171	15.0229
1941	tree_109	9.20555
1941	tree_171	28.2244
1942	tree_109	8.27408
1942	tree_171	28.9396
1943	tree_109	12.801
1943	tree_171	36.0646
1944	tree_109	15.1657
1944	tree_171	34.6551
1945	tree_109	13.3226
1945	tree_171	28.7717
1946	tree_109	17.2688
1946	tree_171	23.8931
1947	tree_109	11.4353
1947	tree_171	20.8057
1948	tree_109	3.05425
1948	tree_171	8.53226
1949	tree_109	11.7847
1949	tree_171	16.9279
1950	tree_109	9.1031
1950	tree_171	16.3401
1951	tree_109	13.6217
1951	tree_171	27.0733
1952	tree_109	10.0739
1952	tree_171	24.7717
1953	tree_109	5.71983
1953	tree_171	9.6116
1954	tree_109	12.5005
1954	tree_171	17.2241
1955	tree_109	11.469
1955	tree_171	24.7742
1956	tree_109	11.6484
1956	tree_171	22.5912
1957	tree_109	9.69232
1957	tree_171	27.3709
1958	tree_109	15.4185
1958	tree_171	22.947
1959	tree_109	12.3332
1959	tree_171	23.1133
1960	tree_109	14.4596
1960	tree_171	21.4692
1961	tree_109	15.6929
1961	tree_171	33.0064
1962	tree_109	11.4297
1962	tree_171	34.051
1963	tree_109	13.5438
1963	tree_171	25.8158
1964	tree_109	11.0292
1964	tree_171	27.064
1965	tree_109	7.51086
1965	tree_171	17.5808
1966	tree_109	12.7193
1966	tree_171	24.3426
1967	tree_109	14.7745
1967	tree_171	38.3464
1968	tree_109	18.6332
1968	tree_171	33.5602
1969	tree_109	13.4012
1969	tree_171	35.1793
1970	tree_109	9.36865
1970	tree_171	22.4848
1971	tree_109	14.954
1971	tree_171	33.3478
1972	tree_109	17.0072
1972	tree_171	43.4045
1973	tree_109	13.5762
1973	tree_171	49.308
1974	tree_109	17.9489
1974	tree_171	48.3779
1975	tree_109	16.1471
1975	tree_171	47.3171
1976	tree_109	8.12228
1976	tree_171	16.785
1977	tree_109	20.6813
1977	tree_171	31.2787
1978	tree_109	20.5282
1978	tree_171	51.1032
1979	tree_109	13.8895
1979	tree_171	36.5859
1980	tree_109	14.6707
1980	tree_171	49.8808
1981	tree_109	9.22489
1981	tree_171	28.1976
1982	tree_109	17.2881
1982	tree_171	53.8322
1983	tree_109	13.6459
1983	tree_171	34.1516
1984	tree_109	11.2057
1984	tree_171	37.5565
1985	tree_109	11.7577
1985	tree_171	44.4977
1986	tree_109	13.8667
1986	tree_171	37.3309
1987	tree_109	18.9344
1987	tree_171	59.9027
1988	tree_109	15.005
1988	tree_171	52.3473
1989	tree_109	12.0724
1989	tree_171	36.9199
1990	tree_109	15.7215
1990	tree_171	53.9453
1991	tree_109	17.8683
1991	tree_171	41.5829
1992	tree_109	11.0893
1992	tree_171	12.6027
1993	tree_109	13.3668
1993	tree_171	24.7619
1994	tree_109	17.8854
1994	tree_171	33.0716
1995	tree_109	10.7574
1995	tree_171	26.48
1996	tree_109	7.25283
1996	tree_171	25.9571
1997	tree_109	21.495
1997	tree_171	41.609
1998	tree_109	22.0446
1998	tree_171	25.7373
1999	tree_109	23.5397
1999	tree_171	38.6769
2000	tree_109	15.2364
2000	tree_171	17.7996
2001	tree_109	28.674
2001	tree_171	31.8421
2002	tree_109	25.0218
2002	tree_171	26.2595
2003	tree_109	24.978
2003	tree_171	29.8434
2004	tree_109	9.81764
2004	tree_171	15.6937
2005	tree_109	19.8269
2005	tree_171	26.0326
2006	tree_109	24.8672
2006	tree_171	15.0251
2007	tree_109	38.0089
2007	tree_171	31.6624
2008	tree_109	25.8174
2008	tree_171	37.9096
2009	tree_109	18.4003
2009	tree_171	18.4787
2010	tree_109	15.8635
2010	tree_171	24.8911
2011	tree_109	15.1715
2011	tree_171	11.2659
2012	tree_109	27.692
2012	tree_171	29.2582
2013	tree_109	27.0215
2013	tree_171	37.297
2014	tree_109	19.7694
2014	tree_171	19.3826
2015	tree_109	22.2795
2015	tree_171	37.7913
2016	tree_109	7.36535
2016	tree_171	23.2209
2017	tree_109	10.1946
2017	tree_171	16.4352
2018	tree_109	34.8896
2018	tree_171	48.7736
2019	tree_109	17.1538
2019	tree_171	31.753
2020	tree_109	10.7202
2020	tree_171	10.6118

## Sheet: Figure 2b
plot	tree	sample1	sample2	CG_methylation_level_divergence
RR	CB_43	CB11	CB12	0.00499368
RR	CB_48	CB11	CB12	0.00531479
RR	CC_168	CC11	CC12	0.00613874
RR	CC_173	CC11	CC12	0.00443692
B-grade	CB_43	CB11	CB2	0.00515401
B-grade	CB_48	CB11	CB2	0.00585591
B-grade	CB_43	CB12	CB2	0.00502975
B-grade	CB_48	CB12	CB2	0.00518133
B-grade	CB_49	CB12	CB2	0.0059144
B-grade	CB_62	CB12	CB2	0.00577463
C-grade	CC_168	CC11	CC2	0.00610278
C-grade	CC_173	CC11	CC2	0.0058857
C-grade	CC_103	CC12	CC2	0.0059722
C-grade	CC_168	CC12	CC2	0.00609355
C-grade	CC_173	CC12	CC2	0.00554196

## Sheet: Figure 2c
plot	tree	sample1	sample2	CHG_methylation_level_divergence
RR	CB_43	CB11	CB12	0.00477604
RR	CB_48	CB11	CB12	0.00484869
RR	CC_168	CC11	CC12	0.00630365
RR	CC_173	CC11	CC12	0.00472392
B-grade	CB_43	CB11	CB2	0.00487243
B-grade	CB_48	CB11	CB2	0.00535145
B-grade	CB_43	CB12	CB2	0.0053124
B-grade	CB_48	CB12	CB2	0.00524737
B-grade	CB_49	CB12	CB2	0.00627462
B-grade	CB_62	CB12	CB2	0.00572585
C-grade	CC_168	CC11	CC2	0.00520363
C-grade	CC_173	CC11	CC2	0.00553178
C-grade	CC_103	CC12	CC2	0.00566835
C-grade	CC_168	CC12	CC2	0.00688143
C-grade	CC_173	CC12	CC2	0.00488299

## Sheet: Figure 3c
time0	time1	time2	div.obs	delta.t	div.pred	residual
19	111	82	0.00577	155	0.00575968	1.03249e-05
19	111	130	0.0058	203	0.00599013	-0.000190128
19	111	88	0.00557	161	0.00578849	-0.000218487
0	111	76	0.00589	187	0.00591335	-2.33479e-05
0	111	106	0.00607	217	0.00605732	1.26757e-05
0	111	105	0.00612	216	0.00605253	6.74742e-05
41	130	88	0.0053	136	0.00566841	-0.000368409
0	130	76	0.00602	206	0.00600457	1.54304e-05
0	130	106	0.00609	236	0.00614849	-5.84929e-05
0	130	105	0.00627	235	0.0061437	0.000126304
77	82	130	0.00516	58	0.00529348	-0.000133475
41	82	88	0.00539	88	0.00543771	-4.77101e-05
0	82	76	0.00592	158	0.00577408	0.000145917
0	82	106	0.00604	188	0.00591814	0.000121859
0	82	105	0.00624	187	0.00591334	0.00032666
0	88	76	0.00581	164	0.0058029	7.10016e-06
0	88	106	0.00581	194	0.00594694	-0.000136941
0	88	105	0.00599	193	0.00594214	4.78601e-05
74	76	106	0.00528	34	0.00517801	0.000101987
74	76	105	0.0053	33	0.0051732	0.000126799
84	106	105	0.00528	43	0.0052213	5.87024e-05

## Sheet: Figure 4a
Tree	Sample	Genome_annotation	CG_methylation_level
171	FCHYWH5DSXY_L2_BEEzpxnH000635-16	Global	0.676459
171	FCHYWH5DSXY_L2_BEEzpxnH000635-16	gbM_genes	0.86984
171	FCHYWH5DSXY_L2_BEEzpxnH000636-18	Global	0.655627
171	FCHYWH5DSXY_L2_BEEzpxnH000636-18	gbM_genes	0.861345
171	FCHYWHYDSXY_L4_BEEzpxnH000666-62	Global	0.650022
171	FCHYWHYDSXY_L4_BEEzpxnH000666-62	gbM_genes	0.862174
171	FCHYWH5DSXY_L2_BEEzpxnH000634-9	Global	0.667179
171	FCHYWH5DSXY_L2_BEEzpxnH000634-9	gbM_genes	0.86668
171	FCHYWH5DSXY_L2_BEEzpxnH000639-21	Global	0.677866
171	FCHYWH5DSXY_L2_BEEzpxnH000639-21	gbM_genes	0.867744
171	FCHYWHYDSXY_L4_BEEzpxnH000660-56	Global	0.660046
171	FCHYWHYDSXY_L4_BEEzpxnH000660-56	gbM_genes	0.864246
171	FCHYWHYDSXY_L4_BEEzpxnH000658-54	Global	0.636829
171	FCHYWHYDSXY_L4_BEEzpxnH000658-54	gbM_genes	0.860833
171	FCHYWH5DSXY_L2_BEEzpxnH000637-19	Global	0.651299
171	FCHYWH5DSXY_L2_BEEzpxnH000637-19	gbM_genes	0.859408
171	FCHTMVTDSXY_L4_BEElpmMAAWCAA-18	Global	0.623701
171	FCHTMVTDSXY_L4_BEElpmMAAWCAA-18	gbM_genes	0.844447
171	FCHTMVTDSXY_L4_BEElpmMAAWAAA-13	Global	0.610759
171	FCHTMVTDSXY_L4_BEElpmMAAWAAA-13	gbM_genes	0.843452
109	FCHYWH5DSXY_L2_BEEzpxnH000641-26	Global	0.65707
109	FCHYWH5DSXY_L2_BEEzpxnH000641-26	gbM_genes	0.845313
109	FCHYWH5DSXY_L3_BEEzpxnH000648-40	Global	0.65974
109	FCHYWH5DSXY_L3_BEEzpxnH000648-40	gbM_genes	0.848693
109	FCHYWH5DSXY_L2_BEEzpxnH000646-32	Global	0.642527
109	FCHYWH5DSXY_L2_BEEzpxnH000646-32	gbM_genes	0.840486
109	FCHYWH5DSXY_L2_BEEzpxnH000643-28	Global	0.654016
109	FCHYWH5DSXY_L2_BEEzpxnH000643-28	gbM_genes	0.845199
109	FCHYWH5DSXY_L2_BEEzpxnH000647-36	Global	0.675493
109	FCHYWH5DSXY_L2_BEEzpxnH000647-36	gbM_genes	0.854772
109	FCHYWH5DSXY_L3_BEEzpxnH000651-45	Global	0.655134
109	FCHYWH5DSXY_L3_BEEzpxnH000651-45	gbM_genes	0.841305
109	FCHYWHYDSXY_L4_BEEzpxnH000664-60	Global	0.666347
109	FCHYWHYDSXY_L4_BEEzpxnH000664-60	gbM_genes	0.85104

## Sheet: Figure 4b
Tree	GenomeFeature	gain_or_loss	Estimate	Error
109	Global	gain_rate	3.8e-06	4.1e-07
171	Global	gain_rate	4.7e-06	3.8e-07
109	Global	loss_rate	5.4e-06	5.7e-07
171	Global	loss_rate	6.5e-06	5.2e-07
109	Region	gain_rate	5e-06	7.4e-07
171	Region	gain_rate	6.8e-06	4.6e-07
109	Region	loss_rate	7e-06	1e-06
171	Region	loss_rate	9.5e-06	6.4e-07
109	gbM_genes	gain_rate	5.9e-06	1e-06
171	gbM_genes	gain_rate	9.7e-06	9.6e-07
109	gbM_genes	loss_rate	3.3e-06	5.7e-07
171	gbM_genes	loss_rate	5.6e-06	5.6e-07

## Sheet: Figure 4c
Tree	Rate	error_rate	methy_level	error_meth
109	4.6e-06	4.9e-07	0.659	0.0103
171	5.6e-06	4.5e-07	0.651	0.0219

## Sheet: Figure 4d-1-109
time0	time1	time2	div.obs	delta.t	div.pred	residual
19	111	82	0.00577	155	0.00575968	1.03249e-05
19	111	130	0.0058	203	0.00599013	-0.000190128
19	111	88	0.00557	161	0.00578849	-0.000218487
0	111	76	0.00589	187	0.00591335	-2.33479e-05
0	111	106	0.00607	217	0.00605732	1.26757e-05
0	111	105	0.00612	216	0.00605253	6.74742e-05
41	130	88	0.0053	136	0.00566841	-0.000368409
0	130	76	0.00602	206	0.00600457	1.54304e-05
0	130	106	0.00609	236	0.00614849	-5.84929e-05
0	130	105	0.00627	235	0.0061437	0.000126304
77	82	130	0.00516	58	0.00529348	-0.000133475
41	82	88	0.00539	88	0.00543771	-4.77101e-05
0	82	76	0.00592	158	0.00577408	0.000145917
0	82	106	0.00604	188	0.00591814	0.000121859
0	82	105	0.00624	187	0.00591334	0.00032666
0	88	76	0.00581	164	0.0058029	7.10016e-06
0	88	106	0.00581	194	0.00594694	-0.000136941
0	88	105	0.00599	193	0.00594214	4.78601e-05
74	76	106	0.00528	34	0.00517801	0.000101987
74	76	105	0.0053	33	0.0051732	0.000126799
84	106	105	0.00528	43	0.0052213	5.87024e-05

## Sheet: Figure 4d-1-171
time0	time1	time2	div.obs	delta.t	div.pred	residual
0	40	100	0.0057	140	0.00563375	6.62509e-05
0	40	117	0.00586	157	0.00573178	0.000128216
0	40	120	0.00599	160	0.00574908	0.000240918
0	40	111	0.00594	151	0.00569719	0.000242814
0	40	121	0.00582	161	0.00575485	6.51523e-05
0	40	117	0.00562	157	0.00573178	-0.000111784
58	100	117	0.00548	101	0.00540874	7.12558e-05
58	100	120	0.0056	104	0.00542605	0.000173947
58	100	111	0.00544	95	0.00537412	6.58756e-05
54	100	121	0.00552	113	0.00547797	4.20281e-05
58	100	117	0.00525	101	0.00540874	-0.000158744
54	121	117	0.00553	130	0.00557601	-4.60082e-05
54	111	121	0.00564	124	0.00554141	9.85905e-05
108	111	117	0.0047	12	0.00489488	-0.000194878
108	120	111	0.00522	15	0.00491221	0.000307788
54	120	121	0.00578	133	0.00559331	0.000186693
108	120	117	0.00484	21	0.00494688	-0.000106875
108	117	120	0.00478	21	0.00494688	-0.000166875
108	117	111	0.00496	12	0.00489488	6.51221e-05
54	117	121	0.00566	130	0.00557601	8.39918e-05
108	117	117	0.0045	18	0.00492954	-0.000429543
15	110	40	0.00559	120	0.00551843	7.15699e-05
0	110	100	0.00605	210	0.00603704	1.29587e-05
0	110	117	0.0058	227	0.00613492	-0.000334922
0	110	120	0.00594	230	0.00615219	-0.000212192
0	110	111	0.00616	221	0.00610038	5.96221e-05
0	110	121	0.00618	231	0.00615795	2.20507e-05
0	110	117	0.00589	227	0.00613492	-0.000244922

[truncated: 5 more sheets: Figure 4d-2-109, Figure 4d-2-171, Figure 4d-3-109, Figure 4d-3-171, SI-Figure1]
